# Supplementary material for: In vivo three-dimensional multispectral photoacoustic imaging of dual enzyme-driven cyclic cascade reaction for tumor catalytic therapy
Source: Nat Commun. 2022 Mar 11;13:1298. doi: 10.1038/s41467-022-29082-1 (PMC8917194; doi:10.1038/s41467-022-29082-1)
Supplement: Supplementary file 4 — Source Data [file 41467_2022_29082_MOESM4_ESM.xlsx]

## Sheet: Figure 2b,c,d,e,f,g,i,j
Figure 2b								Figure 2c												Figure 2d													Figure 2e
	Concentration (μg/mL)								808 nm					1064 nm						Concentration (μg/mL)														H2O2					PMNS+H2O2					PMNS+H2O2+Laser
	0	80	40	20	10	5														80		40		20		10		5		0
Wavelength (nm)	Absorbance (a.u.)							Concentration (μg/mL)	A/L (cm-1)			Mean	SD	A/L (cm-1)			Mean	SD		Time (s)	Temperature (oC)	Time (s)	Temperature (oC)	Time (s)	Temperature (oC)	Time (s)	Temperature (oC)	Time (s)	Temperature (oC)	Time (s)	Temperature (oC)		Time (s)	Dissoved O2 (ppm)			Mean	SD	Dissoved O2 (ppm)			Mean	SD	Dissoved O2 (ppm)			Mean	SD
200	-0.003	3.09	1.498	0.793	0.42	0.203		0	0.004	0.002	0.002	0.00266667	0.0011547	0.001	0.002	0.001	0.00133333	0.00057735		0	27.1635	0	27.1228	0	27.0617	0	26.6537	0	26.4747	0	26.715		0	6.14	6.08	6.08	6.1	0.0282843	6.08	6.58	6.24	6.3	0.255343	6.12	6.02	6.04	6.06	0.052915
201	0.002	3.031	1.497	0.791	0.419	0.205		5	0.124	0.121	0.128	0.124333	0.00351188	0.108	0.109	0.113	0.11	0.00264575		1.098	27.1177	1.085	27.1686	1.089	27.0757	1.071	26.6332	1.036	26.5156	1.094	26.6588		15	6.15	6.09	6.09	6.11	0.0282843	6.18	6.68	6.61	6.49	0.27074	6.46	6.29	6.31	6.35333	0.0929157
202	-0.001	3.036	1.496	0.785	0.415	0.203		10	0.252	0.26	0.255	0.255667	0.00404145	0.226	0.232	0.23	0.229333	0.00305505		2.197	27.1381	2.128	27.2652	2.089	27.1405	2.167	26.7048	2.134	26.6997	2.094	26.8375		30	6.16	6.1	6.1	6.12	0.0282843	6.52	6.94	6.94	6.8	0.242487	6.87	6.82	6.83	6.84	0.0264575
203	0.002	3.024	1.49	0.786	0.418	0.206		20	0.457	0.468	0.45	0.458333	0.00907377	0.409	0.415	0.422	0.415333	0.00650641		3.232	27.0618	3.139	27.2906	3.131	27.2385	3.168	26.914	3.211	26.8936	3.135	26.9242		45	6.17	6.11	6.11	6.13	0.0282843	6.93	7.36	7.3	7.19667	0.232881	7.69	7.74	7.7	7.71	0.0264575
204	0.002	3.014	1.488	0.785	0.416	0.204		40	0.858	0.862	0.86	0.86	0.002	0.773	0.775	0.781	0.776333	0.00416333		4.299	27.1177	4.226	27.5392	4.204	27.4656	4.174	27.1177	4.298	27.2652	4.226	27.0261		60	6.18	6.12	6.12	6.14	0.0282843	7.33	7.75	7.69	7.59	0.227156	8.7	8.62	8.63	8.65	0.043589
205	0.003	3.015	1.487	0.783	0.417	0.205		80	1.691	1.702	1.698	1.697	0.00556776	1.509	1.526	1.515	1.51667	0.00862168		5.3	27.1432	5.258	27.7772	5.239	27.7114	5.257	27.2855	5.383	27.4784	5.4	27.1279		75	6.19	6.13	6.13	6.15	0.0282843	7.76	8.1	8.05	7.97	0.183576	9.65	9.51	9.53	9.56333	0.0757188
206	0.004	3.012	1.478	0.778	0.412	0.203														6.3	27.1177	6.294	28.0095	6.289	27.9237	6.269	27.4835	6.431	27.6507	6.438	27.3566		90	6.2	6.14	6.14	6.16	0.0282843	8.13	8.68	8.6	8.47	0.297153	10.71	10.24	10.31	10.42	0.253574
207	0.001	2.926	1.47	0.776	0.41	0.2														7.341	27.2195	7.297	28.186	7.359	28.1368	7.309	27.8025	7.459	27.9086	7.496	27.5139		105	6.21	6.15	6.15	6.17	0.0282843	8.54	9.09	9.01	8.88	0.297153	11.55	11.42	11.44	11.47	0.07
208	0.004	2.982	1.474	0.776	0.414	0.204														8.345	27.3262	8.306	28.4577	8.456	28.4187	8.335	27.9894	8.565	28.1558	8.528	27.6		120	6.22	6.16	6.16	6.18	0.0282843	9.02	9.68	9.34	9.34667	0.330051	12.42	12.08	12.13	12.21	0.183576
209	0.002	2.971	1.468	0.773	0.41	0.201														9.347	27.8126	9.395	28.7787	9.456	28.7161	9.401	28.2364	9.598	28.5029	9.564	27.6861		135	6.23	6.17	6.17	6.19	0.0282843	9.4	10.16	9.81	9.79	0.380395	13.15	12.86	12.9	12.97	0.157162
210	0.001	2.981	1.463	0.77	0.409	0.2														10.454	28.2112	10.413	29.1039	10.574	28.9663	10.457	28.5029	10.635	28.6585	10.564	27.8479		150	6.24	6.18	6.18	6.2	0.0282843	9.83	10.52	10.42	10.2567	0.372872	13.75	13.44	13.49	13.56	0.166433
211	0.003	2.977	1.463	0.77	0.407	0.199														11.476	28.7737	11.499	29.3782	11.682	29.216	11.524	28.7286	11.731	28.7787	11.566	27.9187		165	6.25	6.19	6.19	6.21	0.0282843	10.22	11.02	10.95	10.73	0.443058	14.4	14.22	14.25	14.29	0.0964365
212	0.002	2.972	1.459	0.767	0.407	0.2														12.499	29.4828	12.537	29.6419	12.723	29.4714	12.536	28.9339	12.731	29.0389	12.566	28.0398		180	6.26	6.2	6.2	6.22	0.0282843	10.66	11.52	11.36	11.18	0.457384	15.31	14.93	15.15	15.13	0.190788
213	0.001	2.956	1.458	0.766	0.405	0.198														13.595	30.0635	13.6	29.9546	13.762	29.7372	13.574	29.0939	13.758	29.2436	13.634	28.2263		195	6.27	6.21	6.21	6.23	0.0282843	11.12	11.98	11.85	11.65	0.463573	16.03	15.98	15.99	16	0.0264575
214	0.003	2.937	1.454	0.761	0.405	0.199														14.671	30.6412	14.704	30.1773	14.777	29.9516	14.629	29.3384	14.832	29.4977	14.707	28.3672		210	6.28	6.22	6.22	6.24	0.0282843	11.54	12.38	12.26	12.06	0.454313	16.92	16.85	16.81	16.86	0.0556776
215	0.004	2.922	1.452	0.765	0.408	0.2														15.772	31.2892	15.711	30.4687	15.831	30.2558	15.671	29.5922	15.939	29.6419	15.801	28.5732		225	6.29	6.23	6.23	6.25	0.0282843	11.96	12.9	12.76	12.54	0.507149	17.77	17.72	17.73	17.74	0.0264575
216	0.003	2.945	1.446	0.762	0.406	0.197														16.778	31.8117	16.801	30.7543	16.839	30.4679	16.772	29.7214	16.94	29.8455	16.813	28.6785		240	6.3	6.24	6.24	6.26	0.0282843	12.36	13.37	13.23	12.9867	0.547205	18.7	18.55	18.55	18.6	0.0866025
217	0.004	2.934	1.448	0.762	0.405	0.199														17.801	32.3754	17.936	31.1128	17.845	30.7644	17.873	29.9446	17.999	30.0041	17.998	28.7737		255	6.31	6.25	6.25	6.27	0.0282843	12.78	13.84	13.69	13.4367	0.573614	19.61	19.46	19.47	19.5133	0.083865
218	0.004	2.937	1.445	0.761	0.404	0.198														18.902	32.8976	19.016	31.3039	18.896	31.004	18.936	30.1526	19.033	30.1971	19.063	28.9289		270	6.32	6.26	6.26	6.28	0.0282843	13.21	14.28	14.12	13.87	0.577148	20.5	20.45	20.46	20.47	0.0264575
219	0.004	2.922	1.442	0.758	0.403	0.197														19.944	33.4749	20.068	31.5776	19.969	31.2305	20.004	30.4095	20.077	30.3157	20.133	29.0589		285	6.33	6.27	6.27	6.29	0.0282843	13.66	14.58	14.45	14.23	0.497896	21.46	21.35	21.35	21.3867	0.0635085
220	0.004	2.91	1.443	0.76	0.403	0.198														21.085	34.0589	21.095	31.8458	20.985	31.4649	21.053	30.6165	21.103	30.5229	21.168	29.1987		300	6.34	6.28	6.28	6.3	0.0282843	14.03	15.31	15.12	14.82	0.690724	22.15	22.06	22.07	22.0933	0.0493288
221	0.005	2.906	1.44	0.759	0.402	0.196														22.171	34.5638	22.108	32.1279	21.995	31.693	22.137	30.8134	22.124	30.6756	22.196	29.2586		315	6.35	6.29	6.29	6.31	0.0282843	14.36	16.25	15.92	15.51	1.0095	23.06	22.87	22.92	22.95	0.0984886
222	0.007	3.185	1.443	0.76	0.404	0.199														23.234	35.1705	23.185	32.4093	22.997	31.9423	23.137	30.9608	23.169	30.9018	23.236	29.3932		330	6.36	6.3	6.3	6.32	0.0282843	14.78	16.68	16.4	15.9533	1.02574	23.79	23.76	23.96	23.8367	0.107858
223	0.004	2.893	1.438	0.756	0.4	0.195														24.301	35.5622	24.203	32.5932	24.064	32.1112	24.18	31.103	24.209	31.0491	24.329	29.3932		345	6.37	6.31	6.31	6.33	0.0282843	15.22	17.15	16.85	16.4067	1.03857	24.84	24.22	24.56	24.54	0.310483
224	0.004	2.918	1.438	0.756	0.401	0.196														25.338	36.1261	25.266	32.9024	25.097	32.3665	25.235	31.3088	25.233	31.2549	25.363	29.5027		360	6.38	6.32	6.32	6.34	0.0282843	15.74	17.56	17.29	16.8633	0.982157	25.54	25.42	25.44	25.4667	0.064291
225	0.005	2.891	1.436	0.754	0.399	0.194														26.405	36.5705	26.294	33.1241	26.111	32.5709	26.236	31.4457	26.249	31.3088	26.439	29.6519		375	6.39	6.33	6.33	6.35	0.0282843	16.19	18.02	17.75	17.32	0.987877	26.33	26.11	26.17	26.2033	0.113725
226	0.005	2.893	1.434	0.754	0.399	0.195														27.537	37.0923	27.298	33.3597	27.165	32.7993	27.314	31.6411	27.338	31.3479	27.529	29.7909		390	6.4	6.34	6.34	6.36	0.0282843	16.65	18.46	18.2	17.77	0.978621	27.03	26.82	26.87	26.9067	0.109697
227	0.005	2.894	1.433	0.751	0.398	0.195														28.634	37.5932	28.328	33.5709	28.226	32.9688	28.369	31.8409	28.434	31.4995	28.564	29.9149		405	6.41	6.35	6.35	6.37	0.0282843	17.1	18.88	18.62	18.2	0.961457	27.54	27.42	27.43	27.4633	0.0665833
228	0.001	2.911	1.431	0.75	0.399	0.191														29.668	38.0274	29.381	33.7769	29.265	33.1832	29.369	32.021	29.471	31.6362	29.62	29.9298		420	6.42	6.36	6.36	6.38	0.0282843	17.58	19.32	19.06	18.6533	0.93858	28.19	28.1	28.11	28.1333	0.0493288
229	0.004	2.89	1.43	0.75	0.397	0.193														30.772	38.4646	30.449	33.9634	30.284	33.3449	30.448	32.1133	30.546	31.724	30.697	30.1378		435	6.43	6.37	6.37	6.39	0.0282843	18.02	19.87	19.6	19.1633	0.999316	28.91	28.8	28.84	28.85	0.0556776
230	0.005	2.893	1.43	0.751	0.398	0.194														31.788	38.8773	31.637	34.2068	31.369	33.5802	31.54	32.2929	31.609	31.8214	31.697	30.1823		450	6.44	6.38	6.38	6.4	0.0282843	18.54	20.24	19.99	19.59	0.917878	29.54	29.44	29.48	29.4867	0.0503322
231	0.004	2.885	1.425	0.75	0.397	0.194														32.806	39.3159	32.696	34.4687	32.4	33.7892	32.691	32.4529	32.619	32.021	32.73	30.1279		465	6.45	6.39	6.39	6.41	0.0282843	19.03	20.67	20.43	20.0433	0.885739	30.15	30.07	30.11	30.11	0.04
232	0.004	2.883	1.425	0.749	0.397	0.193														33.841	39.7619	33.769	34.6968	33.402	33.9676	33.737	32.5352	33.708	32.1522	33.765	30.2959		480	6.46	6.4	6.4	6.42	0.0282843	19.54	21.1	20.87	20.5033	0.84216	30.26	30.12	30.19	30.19	0.07
233	0.004	2.884	1.423	0.749	0.396	0.193														34.844	40.0658	34.863	34.9339	34.427	34.186	34.739	32.6996	34.8	32.1813	34.831	30.3996		495	6.47	6.41	6.41	6.43	0.0282843	20.08	21.52	21.31	20.97	0.777882	30.24	30.27	30.24	30.25	0.0173205
234	0.005	2.877	1.419	0.747	0.396	0.192														35.869	40.5361	35.901	35.1232	35.449	34.3343	35.805	32.6996	35.8	32.2541	35.843	30.3848
235	0.005	2.869	1.423	0.746	0.397	0.193														36.878	40.8741	36.935	35.3217	36.46	34.4969	36.806	32.8735	36.81	32.4093	36.933	30.4638
236	0.005	2.867	1.418	0.745	0.394	0.192														37.969	41.386	37.964	35.5386	37.529	34.6746	37.841	32.9313	37.9	32.5061	38.034	30.5279
237	0.004	2.871	1.418	0.744	0.395	0.192														38.969	41.8199	38.986	35.7175	38.537	34.8338	38.873	33.1529	38.9	32.5255	39.131	30.6165
238	0.005	2.858	1.416	0.743	0.394	0.191														39.973	42.1898	40.042	35.9196	39.548	35.0111	39.905	33.2251	39.936	32.5255	40.135	30.6412
239	0.005	2.86	1.414	0.744	0.394	0.192														41.036	42.4699	41.108	36.1401	40.585	35.1784	41	33.3501	41	32.6416	41.164	30.7347
240	0.004	2.8	1.413	0.742	0.393	0.192														42.037	42.891	42.199	36.3696	41.66	35.3989	42.015	33.4078	42.001	32.7045	42.199	30.9067
241	0.005	2.851	1.41	0.74	0.393	0.191														43.109	43.3018	43.239	36.5985	42.68	35.538	43.039	33.662	43.033	32.6996	43.224	30.9558
242	0.003	2.851	1.409	0.74	0.393	0.19														44.14	43.6145	44.289	36.827	43.882	35.7319	44.045	33.7338	44.037	32.8155	44.232	30.8723
243	0.005	2.84	1.405	0.739	0.392	0.19														45.157	43.9615	45.298	37.0086	44.896	35.8544	45.174	33.8104	45.068	32.8831	45.287	30.892
244	0.004	2.848	1.405	0.738	0.391	0.191														46.203	44.3075	46.4	37.1666	45.933	36.0189	46.28	33.8869	46.102	32.859	46.375	31.0589
245	0.005	2.841	1.403	0.736	0.39	0.19														47.274	44.6307	47.54	37.3894	46.936	36.1883	47.283	33.9443	47.139	32.8783	47.466	31.0834
246	0.004	2.816	1.4	0.735	0.39	0.19														48.303	44.9878	48.541	37.5516	47.94	36.2888	48.35	34.0303	48.241	33.0566	48.565	31.0147
247	0.005	2.823	1.395	0.733	0.39	0.189														49.303	45.3396	49.701	37.8382	49.031	36.5059	49.441	34.0875	49.241	33.0663	49.586	31.1226
248	0.004	2.818	1.397	0.733	0.387	0.189														50.344	45.5995	50.702	37.9813	50.147	36.652	50.481	34.2592	50.31	33.1337	50.631	31.0442
249	0.004	2.763	1.394	0.731	0.387	0.188														51.436	45.9798	51.765	38.2301	51.201	36.8079	51.51	34.3212	51.337	33.1241	51.631	31.0736
250	0.004	2.802	1.391	0.729	0.386	0.188														52.54	46.3073	52.765	38.3957	52.269	36.944	52.539	34.3545	52.337	33.2203	52.664	31.1128
251	0.003	2.794	1.387	0.729	0.385	0.187														53.611	46.7111	53.822	38.5977	53.373	37.041	53.609	34.3878	53.386	33.3309	53.733	31.2745
252	0.005	2.795	1.386	0.727	0.386	0.187														54.749	46.9938	54.89	38.8223	54.397	37.2337	54.616	34.464	54.404	33.3885	54.767	31.103
253	0.005	2.788	1.383	0.725	0.385	0.187														55.803	47.2887	55.94	38.9688	55.397	37.3677	55.706	34.4735	55.477	33.2924	55.866	31.0638
254	0.003	2.784	1.378	0.723	0.383	0.186														57.047	47.6596	57.036	39.0968	56.407	37.4741	56.715	34.5876	56.54	33.3501	56.935	31.1177
255	0.004	2.776	1.377	0.723	0.383	0.186														58.137	47.885	58.145	39.3432	57.467	37.6876	57.742	34.6541	57.606	33.4941	57.935	31.1128
256	0.006	2.76	1.373	0.719	0.381	0.187														59.172	48.2075	59.204	39.4845	58.538	37.7586	58.852	34.7253	58.612	33.5181	58.969	31.201
257	0.001	2.763	1.37	0.718	0.381	0.183														60.248	48.5376	60.269	39.6983	59.544	37.9473	59.907	34.8154	59.699	33.6188	60.005	31.299
258	0.004	2.753	1.368	0.716	0.379	0.184														61.31	48.8163	61.32	39.8436	60.624	38.062	60.977	34.8913	60.711	33.5949	61.104	31.3137
259	0.004	2.744	1.365	0.714	0.379	0.183														62.407	49.0986	62.332	39.9797	61.664	38.1431	61.989	34.9386	61.819	33.5373	62.185	31.3577
260	0.003	2.732	1.358	0.711	0.376	0.182														63.483	49.3928	63.373	40.1519	62.666	38.2932	63.082	35.0049	62.886	33.6811	63.273	31.3626
261	0.004	2.732	1.359	0.712	0.378	0.184														64.573	49.6529	64.399	40.3419	63.737	38.4361	64.114	35.1327	63.908	33.7817	64.302	31.4311
262	0.005	2.681	1.355	0.709	0.376	0.183														65.664	49.9082	65.434	40.5632	64.764	38.5744	65.175	35.2367	65.015	33.7817	65.399	31.4311
263	0.005	2.716	1.351	0.709	0.377	0.183														66.695	50.1839	66.511	40.7706	65.801	38.706	66.274	35.2225	66.108	33.9012	66.408	31.4995
264	0.003	2.703	1.345	0.705	0.374	0.181														67.789	50.4381	67.533	40.8786	66.84	38.8446	67.315	35.2319	67.143	33.9156	67.5	31.5092
265	0.005	2.699	1.343	0.704	0.373	0.182														68.806	50.6628	68.533	41.009	67.869	38.9905	68.341	35.2556	68.205	33.9634	68.507	31.4262
266	0.005	2.691	1.341	0.702	0.373	0.181														69.806	50.9037	69.533	41.1842	68.907	39.1223	69.341	35.35	69.206	34.1353	69.577	31.563
267	0.005	2.69	1.338	0.701	0.37	0.181														70.841	51.1193	70.568	41.377	69.989	39.3	70.352	35.4444	70.213	34.1925	70.605	31.563
268	0.003	2.678	1.33	0.698	0.372	0.179														71.843	51.3345	71.604	41.4398	71.066	39.3813	71.387	35.5622	71.305	34.2878	71.612	31.685
269	0.004	2.679	1.33	0.696	0.367	0.179														72.94	51.5741	72.656	41.5472	72.1	39.4713	72.496	35.6516	72.339	34.4592	72.769	31.6898
270	0.004	2.668	1.326	0.694	0.369	0.179														73.977	51.8174	73.67	41.7305	73.167	39.5883	73.578	35.7269	73.413	34.3974	73.777	31.7045
271	0.004	2.649	1.322	0.692	0.367	0.178														74.989	52.1754	74.774	41.9671	74.231	39.738	74.69	35.8257	74.413	34.4925	74.868	31.7727
272	0.003	2.643	1.318	0.691	0.367	0.177														76.011	52.3847	75.867	42.123	75.298	39.883	75.709	35.8492	75.504	34.5781	75.967	31.8263
273	0.002	2.645	1.314	0.688	0.365	0.176														77.014	52.647	76.974	42.3055	76.331	40.0178	76.741	35.9102	76.54	34.7063	77.004	31.9091
274	0.003	2.628	1.311	0.685	0.364	0.177														78.073	52.8025	78.001	42.4388	77.373	40.1108	77.777	35.9431	77.647	34.7632	78.07	31.685
275	0.003	2.62	1.307	0.683	0.363	0.175														79.108	52.9782	79.056	42.6518	78.4	40.3154	78.876	36.0933	78.671	34.7537	79.102	31.7435
276	0.003	2.623	1.307	0.683	0.362	0.175														80.123	53.2433	80.139	42.7715	79.409	40.3983	79.976	36.2245	79.672	34.8913	80.184	31.802
277	0.002	2.612	1.3	0.682	0.36	0.173														81.139	53.3981	81.234	42.9131	80.415	40.535	81.044	36.0557	80.742	34.9718	81.235	31.9626
278	0.003	2.606	1.298	0.678	0.36	0.174														82.174	53.6584	82.304	43.0988	81.442	40.7012	82.142	36.0886	81.76	35.1611	82.26	31.9967
279	0.003	2.597	1.294	0.675	0.358	0.173														83.182	53.8289	83.342	43.2312	82.502	40.8174	83.145	36.2198	82.773	35.1421	83.273	31.9675
280	0.003	2.591	1.292	0.675	0.357	0.172														84.194	54.0518	84.365	43.39	83.519	40.9294	84.213	36.3228	83.815	35.1374	84.307	32.0112
281	0.002	2.583	1.286	0.672	0.356	0.171														85.208	54.2299	85.401	43.5969	84.6	41.0992	85.309	36.435	84.908	35.1232	85.402	32.1522
282	0.002	2.576	1.286	0.67	0.355	0.171														86.242	54.5006	86.476	43.7288	85.601	41.2161	86.342	36.5051	86.006	35.3358	86.442	32.0988
283	0.001	2.566	1.279	0.669	0.355	0.17														87.245	54.7144	87.534	43.8957	86.681	41.3716	87.369	36.5612	87.078	35.4019	87.471	32.1085
284	0.001	2.564	1.277	0.665	0.347	0.169														88.251	54.8715	88.537	43.9922	87.7	41.4173	88.38	36.6685	88.148	35.4726	88.502	32.1522
285	0	2.555	1.273	0.664	0.351	0.168														89.275	55.0605	89.636	44.1017	88.733	41.5397	89.409	36.7245	89.24	35.4962	89.53	32.2105
286	0.002	2.541	1.27	0.664	0.351	0.169														90.282	55.173	90.707	44.2725	89.844	41.6635	90.484	36.8131	90.249	35.5433	90.57	32.1765
287	0.001	2.54	1.271	0.66	0.35	0.168														91.377	55.4258	91.735	44.4648	90.851	41.7924	91.509	36.8876	91.307	35.5151	91.57	32.3123
288	0.002	2.538	1.265	0.661	0.348	0.168														92.424	55.6541	92.747	44.6089	91.871	41.9241	92.611	37.0226	92.34	35.5857	92.741	32.3172
289	0	2.528	1.261	0.655	0.347	0.166														93.442	55.7861	93.772	44.7135	92.968	41.9972	93.621	36.9528	93.349	35.5292	93.778	32.3317
290	0.001	2.517	1.258	0.656	0.347	0.167														94.509	55.9698	94.841	44.8225	94.059	42.1103	94.716	37.0412	94.401	35.581	94.805	32.385
291	0	2.506	1.256	0.655	0.346	0.166														95.542	56.2131	95.943	44.9661	95.069	42.2144	95.753	37.162	95.508	35.7646	95.816	32.4674
292	0.001	2.505	1.252	0.653	0.345	0.166														96.545	56.3764	97.003	45.0704	96.102	42.3071	96.776	37.2502	96.561	35.7128	96.912	32.4965
293	0.001	2.504	1.25	0.65	0.344	0.165														97.609	56.5713	98.005	45.2832	97.142	42.469	97.792	37.2549	97.64	35.8586	98.003	32.4577
294	0.001	2.494	1.247	0.65	0.343	0.165														98.642	56.6706	99.069	45.3786	98.167	42.5605	98.814	37.2688	98.64	35.8868	99.037	32.3947
295	0.001	2.495	1.244	0.648	0.343	0.164														99.642	56.8651	100.127	45.4653	99.168	42.6263	99.846	37.343	99.64	35.8633	100.106	32.4674
296	0.002	2.48	1.241	0.647	0.343	0.165														100.734	57.0949	101.17	45.5606	100.225	42.7525	100.881	37.4913	100.676	35.9713	101.204	32.4529
297	0.002	2.473	1.24	0.645	0.342	0.164														101.744	57.2611	102.176	45.8373	101.235	42.9382	101.944	37.5886	101.695	36.0323	102.29	32.5594
298	0.002	2.469	1.236	0.643	0.341	0.163														102.845	57.4231	103.251	46.0057	102.27	43.0638	103.01	37.8244	102.775	36.0698	103.35	32.6223
299	0	2.466	1.231	0.642	0.34	0.162														103.914	57.6244	104.336	46.0014	103.352	43.1026	104.049	37.8244	103.823	36.0792	104.352	32.5884
300	0.001	2.454	1.231	0.641	0.339	0.162														104.954	57.7426	105.336	46.1738	104.404	43.2394	105.147	37.926	104.907	36.187	105.437	32.7334
301	0.002	2.456	1.225	0.639	0.34	0.164														105.979	57.9474	106.445	46.2513	105.406	43.2879	106.244	37.9213	105.944	36.29	106.444	32.5836
302	0.003	2.442	1.224	0.64	0.34	0.165														107.02	58.1872	107.503	46.3976	106.44	43.3889	107.251	38.0136	106.98	36.3321	107.536	32.6223
303	0.002	2.444	1.223	0.638	0.339	0.164														108.108	58.3716	108.588	46.6467	107.525	43.5676	108.357	38.1565	107.998	36.3555	108.539	32.6754
304	0.003	2.44	1.219	0.639	0.341	0.164														109.176	58.4775	109.696	46.7068	108.643	43.6686	109.378	38.1611	109.041	36.4117	109.547	32.6706
305	0.004	2.434	1.217	0.637	0.34	0.164														110.216	58.6263	110.736	46.814	109.705	43.7037	110.387	38.2393	110.088	36.3976	110.638	32.7624
306	0.004	2.425	1.217	0.638	0.34	0.165														111.309	58.7437	111.736	46.9253	110.764	43.8265	111.436	38.3543	111.148	36.5705	111.671	32.6851
307	0.003	2.424	1.213	0.636	0.34	0.164														112.309	58.9313	112.841	47.0537	111.836	43.9157	112.444	38.3083	112.209	36.5145	112.707	32.8349
308	0.004	2.419	1.211	0.635	0.34	0.164														113.363	59.1265	113.96	47.0922	112.838	43.9959	113.456	38.4233	113.224	36.6125	113.805	32.6754
309	0.004	2.407	1.207	0.634	0.34	0.165														114.377	59.3019	114.97	47.1862	113.944	44.0879	114.546	38.46	114.308	36.7385	114.871	32.7238
310	0.003	2.407	1.206	0.634	0.34	0.164														115.409	59.4459	116.005	47.485	115.038	44.2753	115.645	38.5427	115.342	36.7478	115.905	32.7528
311	0.003	2.405	1.203	0.633	0.34	0.164														116.461	59.5704	117.04	47.4551	116.078	44.3132	116.744	38.6666	116.444	36.827	116.981	32.8445
312	0.004	2.397	1.202	0.633	0.34	0.163														117.481	59.7491	118.12	47.5957	117.141	44.4147	117.77	38.7307	117.541	36.855	118.072	32.7672
313	0.005	2.396	1.203	0.634	0.342	0.165														118.577	59.8927	119.213	47.817	118.238	44.5628	118.777	38.8544	118.621	36.7105	119.171	32.8059
314	0.004	2.394	1.2	0.632	0.341	0.165														119.577	60.009	120.283	47.8977	119.271	44.6405	119.778	38.891	119.642	36.7805	120.241	32.8879
315	0.004	2.386	1.198	0.633	0.341	0.165														120.646	60.253	121.37	48.0209	120.376	44.7405	120.848	38.9642	120.736	36.869	121.339	32.941
316	0.005	2.387	1.197	0.633	0.342	0.166														121.647	60.3574	122.375	48.1736	121.476	44.8948	121.863	39.0374	122.1	36.9062	122.374	32.941
317	0.005	2.382	1.195	0.63	0.342	0.165														122.659	60.4424	123.415	48.3219	122.574	45.0017	122.878	39.0374	123.12	37.0691	123.409	33.0759
318	0.005	2.372	1.194	0.631	0.341	0.165														123.749	60.5119	124.507	48.415	123.611	45.068	123.885	39.179	124.209	37.1248	124.505	33.0904
319	0.004	2.371	1.192	0.63	0.342	0.165														124.866	60.6933	125.515	48.6095	124.62	45.1926	124.979	39.1927	125.219	37.1016	125.587	33.1193
320	0.005	2.371	1.19	0.63	0.341	0.165														125.995	60.8398	126.58	48.7193	125.632	45.29	126.012	39.1881	126.309	37.0784	126.676	33.1433
321	0.004	2.384	1.187	0.628	0.34	0.164														127.082	60.9823	127.642	48.7868	126.728	45.3411	127.068	39.2109	127.311	37.1295	127.773	33.2251
322	0.004	2.368	1.187	0.628	0.34	0.164														128.178	61.1515	128.741	49.0396	127.818	45.5093	128.121	39.2931	128.346	37.3569	128.842	33.1289
323	0.003	2.357	1.185	0.626	0.339	0.163														129.212	61.2898	129.75	49.0228	128.91	45.5319	129.145	39.3204	129.378	37.3987	129.944	33.1963
324	0.002	2.358	1.183	0.625	0.337	0.161														130.251	61.4011	130.783	49.0775	129.948	45.5727	130.207	39.3341	130.413	37.2966	130.973	33.1915
325	0.005	2.358	1.183	0.626	0.34	0.164														131.27	61.5698	131.875	49.2374	130.948	45.708	131.224	39.3888	131.451	37.3987	132.007	33.2155
326	0.006	2.354	1.182	0.628	0.34	0.165														132.319	61.7269	132.944	49.2878	132.039	45.7684	132.246	39.5254	132.479	37.4311	133.08	33.278
327	0.006	2.35	1.181	0.626	0.341	0.165														133.434	61.834	134.042	49.4768	133.122	45.8979	133.315	39.5846	133.516	37.584	134.173	33.3549
328	0.005	2.346	1.179	0.624	0.339	0.164														134.478	61.8723	135.129	49.5648	134.146	45.9916	134.35	39.6301	134.53	37.6626	135.272	33.4126
329	0.005	2.34	1.176	0.623	0.339	0.164														135.514	61.9564	136.21	49.6906	135.153	46.0627	135.44	39.5891	135.588	37.6349	136.314	33.4318
330	0.006	2.398	1.177	0.623	0.339	0.164														136.587	62.1702	137.275	49.791	136.239	46.172	136.486	39.7392	136.618	37.695	137.339	33.3981
331	0.005	2.332	1.175	0.622	0.337	0.164														137.611	62.338	138.294	49.9249	137.308	46.2662	137.498	39.7392	137.71	37.7042	138.34	33.4798
332	0.006	2.339	1.174	0.622	0.338	0.164														138.712	62.5209	139.343	50.0127	138.373	46.386	138.582	39.8118	138.71	37.7135	139.399	33.5133
333	0.006	2.336	1.173	0.621	0.338	0.164														139.781	62.5818	140.344	50.1254	139.407	46.4422	139.582	39.8527	139.747	37.829	140.475	33.5181
334	0.006	2.333	1.17	0.619	0.337	0.163														140.813	62.8175	141.425	50.2548	140.476	46.5373	140.667	39.9752	140.836	37.9075	141.509	33.4701
335	0.005	2.328	1.168	0.618	0.336	0.163														141.926	62.9314	142.512	50.3673	141.506	46.6273	141.728	39.9616	141.877	37.9306	142.542	33.4941
336	0.006	2.326	1.168	0.619	0.336	0.164														143.047	63.0869	143.558	50.4964	142.507	46.7041	142.816	39.9843	142.915	37.8567	143.649	33.5181
337	0.005	2.325	1.168	0.618	0.336	0.162														144.145	63.1779	144.65	50.5963	143.545	46.7585	143.856	40.1157	143.946	37.926	144.744	33.6236
338	0.005	2.315	1.163	0.617	0.335	0.163														145.182	63.318	145.752	50.7044	144.593	46.8685	144.883	40.0794	145.045	37.9767	145.847	33.6715
339	0.005	2.315	1.164	0.616	0.335	0.162														146.212	63.4655	146.779	50.9078	145.618	46.9763	145.905	40.2017	146.058	38.009	146.943	33.7865
340	0.005	2.316	1.162	0.616	0.335	0.162														147.294	63.56	147.875	50.9867	146.694	47.0656	146.926	40.2243	147.081	38.0136	148.045	33.7099
341	0.005	2.31	1.163	0.615	0.334	0.162														148.346	63.7979	148.89	51.0488	147.807	47.13	148.02	40.256	148.084	38.1242	149.046	33.7673
342	0.005	2.31	1.16	0.614	0.333	0.161														149.391	63.8733	149.949	51.14	148.809	47.1924	149.116	40.1972	149.085	38.1426	150.112	33.8534
343	0.004	2.305	1.16	0.613	0.333	0.161														150.446	63.9299	150.975	51.289	149.827	47.3252	150.172	40.3012	150.117	38.1749	151.203	33.8486
344	0.003	2.3	1.157	0.612	0.331	0.159														151.447	64.0278	152.041	51.3758	150.908	47.3896	151.249	40.3238	151.117	38.2393	152.245	33.729
345	0.003	2.301	1.158	0.611	0.332	0.16														152.481	64.1445	153.051	51.4378	151.916	47.4388	152.249	40.369	152.206	38.2439	153.314	33.796
346	0.005	2.3	1.157	0.612	0.333	0.161														153.489	64.3251	154.054	51.5081	152.941	47.5176	153.283	40.509	153.279	38.2393	154.32	33.796
347	0.005	2.299	1.157	0.611	0.332	0.162														154.584	64.4415	155.075	51.6154	153.976	47.5791	154.29	40.5451	154.317	38.2347	155.453	33.9395
348	0.005	2.303	1.156	0.611	0.333	0.16														155.584	64.5579	156.115	51.7062	154.976	47.6501	155.316	40.6173	155.416	38.2025	156.548	33.8917
349	0.006	2.307	1.155	0.611	0.333	0.162														156.624	64.6892	157.234	51.7968	156.01	47.7467	156.383	40.6624	156.433	38.2393	157.665	33.9586
350	0.005	2.292	1.154	0.611	0.332	0.161														157.715	64.8802	158.242	51.871	157.016	47.773	157.453	40.7345	157.512	38.2807	158.744	33.9538
351	0.006	2.298	1.154	0.61	0.332	0.161														158.761	64.9401	159.309	51.9245	158.042	47.8145	158.55	40.757	158.513	38.3175	159.783	33.992
352	0.006	2.283	1.151	0.61	0.332	0.161														159.776	65.0486	160.312	52.0068	159.042	47.8475	159.551	40.8606	159.623	38.4003	160.811	34.0064
353	0.006	2.287	1.151	0.61	0.331	0.16														160.816	65.1047	161.465	52.1754	160.118	47.9975	160.556	40.8291	160.714	38.4141	161.881	34.0589
354	0.006	2.274	1.149	0.609	0.331	0.161														161.882	65.2093	162.477	52.3478	161.143	48.1405	161.605	40.8921	161.714	38.5748	162.951	34.1019
355	0.005	2.275	1.15	0.607	0.33	0.159														162.883	65.299	163.481	52.4299	162.144	48.1975	162.616	40.9011	162.715	38.584	164.046	34.1448
356	0.005	2.278	1.148	0.607	0.331	0.16														163.885	65.3997	164.578	52.5159	163.185	48.2849	163.657	40.9236	163.739	38.6207	165.144	34.1496
357	0.004	2.261	1.145	0.605	0.329	0.158														164.982	65.5824	165.645	52.5692	164.21	48.3137	164.75	40.9866	164.747	38.5794	166.22	34.1496
358	0.004	2.272	1.145	0.605	0.329	0.158														165.985	65.6792	166.814	52.7207	165.3	48.4225	165.751	40.9866	165.769	38.6986	167.312	34.1686
359	0.003	2.276	1.143	0.604	0.328	0.157														167.056	65.7686	167.844	52.8352	166.346	48.5179	166.826	41.018	166.787	38.6666	168.315	34.2211
360	0.003	2.269	1.142	0.603	0.327	0.157														168.085	65.8467	168.845	52.8842	167.477	48.6047	167.835	41.0585	167.849	38.6986	169.335	34.3021
361	0.005	2.26	1.141	0.604	0.328	0.158														169.115	65.8504	169.892	52.921	168.543	48.6438	168.861	41.2246	168.852	38.7765	170.41	34.264
362	0.005	2.274	1.14	0.605	0.329	0.159														170.122	65.9954	170.915	53.1129	169.564	48.7526	169.968	41.2425	169.89	38.7995	171.511	34.2878
363	0.006	2.263	1.141	0.604	0.328	0.159														171.222	66.0919	171.945	53.1781	170.579	48.7987	171.063	41.3815	170.915	38.8407	172.58	34.2545
364	0.005	2.255	1.14	0.603	0.328	0.158														172.317	66.2033	172.996	53.2311	171.677	48.891	172.15	41.3681	171.923	38.859	173.682	34.2974
365	0.005	2.26	1.139	0.603	0.327	0.159														173.325	66.2774	174.011	53.2963	172.677	48.9322	173.15	41.3995	173.018	38.9596	174.751	34.3307
366	0.005	2.256	1.139	0.602	0.327	0.158														174.415	66.3294	175.013	53.4225	173.746	49.004	174.154	41.4174	174.018	38.9551	175.754	34.2878
367	0.005	2.258	1.137	0.602	0.327	0.158														175.418	66.4257	176.116	53.4225	174.746	49.0135	175.187	41.4711	175.087	39.1105	176.813	34.3212
368	0.005	2.245	1.135	0.601	0.327	0.158														176.493	66.4183	177.128	53.5771	175.844	49.1415	176.218	41.5204	176.181	39.0694	177.912	34.3497
369	0.004	2.249	1.133	0.6	0.326	0.157														177.522	66.5553	178.211	53.5852	176.915	49.1501	177.291	41.6143	177.183	39.1196	178.98	34.345
370	0.005	2.244	1.133	0.6	0.326	0.158														178.55	66.6515	179.31	53.6908	177.919	49.2313	178.3	41.7037	178.218	39.179	180.022	34.2878
371	0.004	2.251	1.132	0.599	0.326	0.158														179.686	66.7993	180.39	53.9667	178.923	49.3834	179.352	41.6814	179.314	39.1242	181.047	34.2306
372	0.004	2.228	1.131	0.598	0.326	0.157														180.688	66.9286	181.478	54.0113	179.965	49.3805	180.425	41.7618	180.386	39.1927	182.055	34.3116
373	0.004	2.235	1.129	0.597	0.324	0.156														181.749	66.9839	182.479	53.9303	181.043	49.3973	181.519	41.8957	181.417	39.252	183.093	34.4544
374	0.003	2.239	1.128	0.596	0.324	0.156														182.755	67.0725	183.515	54.0316	182.077	49.5029	182.519	41.9225	182.456	39.2976	184.2	34.3545
375	0.005	2.24	1.127	0.597	0.325	0.158														183.787	67.1389	184.698	54.1085	183.087	49.5419	183.555	41.9448	183.556	39.2976	185.231	34.4687
376	0.004	2.239	1.126	0.596	0.325	0.157														184.85	67.2789	185.711	54.2056	184.178	49.6433	184.595	42.025	184.667	39.4161	186.286	34.464
377	0.005	2.23	1.125	0.595	0.324	0.157														185.884	67.4077	186.772	54.242	185.216	49.663	185.686	42.0874	185.717	39.3614	187.381	34.4069
378	0.004	2.229	1.125	0.595	0.324	0.157														186.956	67.3635	187.846	54.4199	186.313	49.7331	186.746	42.1052	186.777	39.3569	188.413	34.4782
379	0.004	2.231	1.122	0.594	0.323	0.156														188.018	67.4739	188.948	54.4764	187.415	49.8053	187.784	42.1987	187.799	39.4662	189.423	34.4449
380	0.005	2.23	1.122	0.593	0.323	0.156														189.018	67.5768	189.951	54.4845	188.511	49.8331	188.791	42.2165	188.851	39.5163	190.482	34.4259
381	0.004	2.224	1.121	0.593	0.322	0.156														190.1	67.6907	191.046	54.6418	189.613	49.8909	189.852	42.2343	189.924	39.6346	191.581	34.3974
382	0.004	2.217	1.119	0.593	0.323	0.156														191.185	67.7385	192.067	54.7023	190.712	49.9668	190.93	42.3411	190.926	39.5709	192.624	34.4307
383	0.005	2.214	1.119	0.591	0.322	0.156														192.221	67.8485	193.152	54.8111	191.747	50.0336	192.019	42.3766	191.984	39.58	193.714	34.464
384	0.004	2.213	1.117	0.591	0.322	0.156														193.292	67.9219	194.179	54.8554	192.747	50.0638	193.019	42.4566	193.042	39.6528	194.816	34.4735
385	0.005	2.214	1.115	0.59	0.321	0.155														194.385	68.0172	195.18	54.956	193.815	50.1519	194.022	42.5631	194.05	39.6483	195.851	34.4592
386	0.004	2.207	1.115	0.59	0.321	0.155														195.418	68.0685	196.255	55.0324	194.914	50.2172	195.116	42.461	195.115	39.7392	196.914	34.521
387	0.004	2.207	1.114	0.59	0.321	0.155														196.461	68.1088	197.264	55.0485	195.922	50.2329	196.122	42.4654	196.183	39.8255	198.014	34.6303
388	0.005	2.205	1.113	0.589	0.321	0.155														197.566	68.1856	198.28	55.0645	197.017	50.2599	197.166	42.5986	197.184	39.7528	199.047	34.6778
389	0.004	2.206	1.112	0.588	0.32	0.155														198.652	68.321	199.383	55.2413	198.02	50.3398	198.263	42.6429	198.221	39.7301	200.085	34.5733
390	0.004	2.2	1.111	0.588	0.32	0.154														199.687	68.3831	200.447	55.2653	199.114	50.3912	199.339	42.4832	199.221	39.9026	201.18	34.6588
391	0.004	2.195	1.11	0.587	0.32	0.154														200.77	68.4708	201.533	55.3536	200.126	50.4441	200.395	42.5853	200.223	39.8663	202.216	34.7348
392	0.004	2.201	1.109	0.587	0.32	0.154														201.819	68.4416	202.585	55.5019	201.148	50.5535	201.398	42.736	201.316	39.9389	203.219	34.7585
393	0.004	2.19	1.108	0.586	0.319	0.154														202.819	68.5147	203.616	55.5059	202.179	50.5579	202.423	42.7759	202.349	39.9434	204.247	34.7775
394	0.005	2.194	1.108	0.586	0.32	0.155														203.919	68.6059	204.714	55.522	203.254	50.6345	203.431	42.7582	203.46	39.9707	205.248	34.7775
395	0.005	2.19	1.107	0.586	0.319	0.154														204.923	68.6971	205.716	55.594	204.339	50.6767	204.527	42.8069	204.559	40.0069	206.257	34.8012
396	0.004	2.186	1.105	0.585	0.319	0.154														206.02	68.7518	206.784	55.7781	205.379	50.7958	205.559	42.8379	205.652	40.0976	207.348	34.787
397	0.005	2.188	1.105	0.585	0.319	0.155														207.134	68.832	207.848	55.7141	206.457	50.793	206.675	42.9264	206.691	40.0749	208.348	34.7965
398	0.005	2.182	1.103	0.584	0.318	0.153														208.247	68.9085	208.88	55.7941	207.546	50.8376	207.758	42.9794	207.718	40.0749	209.39	34.7727
399	0.004	2.182	1.102	0.583	0.318	0.155														209.305	69.0214	209.952	55.83	208.613	50.8642	208.758	42.9794	208.726	40.1112	210.488	34.8296
400	0.005	2.178	1.102	0.583	0.319	0.154														210.357	69.0396	211.049	55.9659	209.746	50.996	209.858	42.9927	209.727	40.1383	211.515	34.8818
401	0.005	2.178	1.101	0.583	0.318	0.154														211.453	69.1342	212.087	55.9299	210.78	50.9798	210.892	43.1076	210.821	40.2153	212.575	34.8107
402	0.005	2.172	1.099	0.583	0.318	0.153														212.456	69.1596	213.088	55.9299	211.783	50.9967	211.925	43.1209	212.094	40.2017	213.582	34.9007
403	0.005	2.172	1.096	0.581	0.318	0.154														213.499	69.2142	214.122	56.0097	212.915	51.0623	212.951	43.1032	213.126	40.2017	214.588	34.915
404	0.005	2.167	1.099	0.581	0.317	0.154														214.582	69.305	215.215	56.1733	213.987	51.1488	213.993	43.1606	214.184	40.2379	215.598	34.9623
405	0.005	2.169	1.095	0.58	0.317	0.153														215.588	69.3341	216.257	56.2689	215.025	51.1941	215.09	43.1474	215.19	40.2289	216.684	35.057
406	0.005	2.167	1.097	0.58	0.317	0.153														216.661	69.4756	217.355	56.2968	216.047	51.2504	216.172	43.2842	216.254	40.3012	217.786	35.0428
407	0.005	2.162	1.094	0.579	0.317	0.153														217.754	69.53	218.411	56.452	217.05	51.3413	217.282	43.3856	217.321	40.3555	218.883	34.9907
408	0.005	2.158	1.093	0.579	0.316	0.153														218.803	69.6025	219.459	56.5832	218.147	51.4209	218.392	43.3811	218.386	40.4504	219.939	35.0381
409	0.005	2.158	1.092	0.579	0.316	0.153														219.83	69.6497	220.483	56.6746	219.148	51.4948	219.491	43.4164	219.418	40.3871	221.017	34.9718
410	0.005	2.156	1.09	0.578	0.315	0.152														220.858	69.7511	221.483	56.623	220.218	51.5328	220.561	43.4913	220.487	40.3871	222.116	34.9386
411	0.005	2.154	1.09	0.577	0.316	0.152														221.869	69.809	222.523	56.6031	221.222	51.5072	221.564	43.4516	221.586	40.4097	223.154	35.0381
412	0.005	2.153	1.088	0.577	0.316	0.153														222.957	69.9646	223.59	56.7103	222.318	51.5949	222.596	43.5661	222.588	40.4323	224.249	35.0097
413	0.006	2.15	1.087	0.576	0.316	0.153														224.056	69.9321	224.686	56.762	223.322	51.6352	223.6	43.5573	223.623	40.3781	225.284	35.109
414	0.006	2.143	1.086	0.576	0.317	0.153														225.056	69.961	225.716	56.9285	224.416	51.7099	224.689	43.5529	224.665	40.3329	226.33	35.2792
415	0.006	2.14	1.086	0.575	0.314	0.152														226.155	70.0731	226.894	56.9404	225.461	51.714	225.689	43.5661	225.753	40.2922	227.42	35.2083
416	0.005	2.139	1.084	0.574	0.314	0.152														227.23	70.0984	227.987	57.0276	226.497	51.7591	226.733	43.5793	226.838	40.5	228.451	35.0191
417	0.004	2.136	1.082	0.573	0.313	0.151														228.256	70.167	229.022	57.1859	227.515	51.8391	227.743	43.7376	227.894	40.5542	229.525	35.0286
418	0.005	2.137	1.081	0.572	0.312	0.151														229.368	70.2609	230.053	57.1583	228.516	51.8365	228.758	43.6629	228.987	40.6354	230.55	35.0286
419	0.004	2.132	1.08	0.571	0.311	0.15														230.425	70.3042	231.053	57.1859	229.566	51.8903	229.892	43.6585	230.059	40.6309	231.551	35.0144
420	0.002	2.13	1.078	0.569	0.31	0.148														231.496	70.4232	232.151	57.273	230.583	51.9526	230.935	43.742	231.152	40.6759	232.561	35.0901
421	0.007	2.135	1.076	0.571	0.313	0.153														232.59	70.452	233.156	57.3244	231.615	52.0406	232.023	43.7244	232.152	40.6399	233.651	35.0712
422	0.007	2.129	1.075	0.571	0.312	0.152														233.63	70.5169	234.217	57.4389	232.654	52.1001	233.061	43.7376	233.217	40.5948	234.651	35.1847
423	0.006	2.125	1.075	0.57	0.312	0.152														234.657	70.5493	235.218	57.4744	233.685	52.1691	234.159	43.7947	234.253	40.5587	235.685	35.213
424	0.006	2.121	1.074	0.569	0.311	0.151														235.73	70.6573	236.292	57.4823	234.687	52.1739	235.193	43.7771	235.286	40.5767	236.688	35.2367
425	0.006	2.127	1.073	0.569	0.311	0.152														237.094	70.6897	237.399	57.506	235.723	52.2279	236.263	43.7991	236.305	40.6985	237.786	35.2792
426	0.006	2.15	1.071	0.568	0.311	0.151														238.14	70.7221	238.423	57.5416	236.758	52.2729	237.298	43.8737	237.319	40.73	240.417	35.2036
427	0.005	2.114	1.069	0.567	0.31	0.15														239.172	70.7653	239.43	57.6559	237.838	52.3517	238.393	43.9308	238.322	40.6173	241.508	35.2697
428	0.006	2.121	1.069	0.567	0.31	0.151														240.263	70.7761	240.532	57.7387	238.883	52.383	239.393	43.9702	239.356	40.7075	242.562	35.2083
429	0.006	2.11	1.068	0.566	0.31	0.151														241.297	70.8588	241.619	57.849	239.924	52.4474	240.432	43.9702	240.408	40.7075	243.66	35.2792
430	0.005	2.114	1.066	0.565	0.309	0.15														242.399	70.9486	242.671	57.8411	240.987	52.479	241.527	44.1017	241.422	40.7435	244.752	35.3406
431	0.006	2.105	1.066	0.565	0.309	0.15														243.399	70.9271	243.685	57.8569	242.083	52.5295	242.627	44.0316	242.506	40.8066	245.797	35.3311
432	0.006	2.11	1.065	0.565	0.309	0.15														244.491	70.9199	244.686	57.8884	243.158	52.5421	243.698	43.9834	243.589	40.8426	246.886	35.35
433	0.006	2.108	1.064	0.564	0.309	0.15														245.494	71.0277	245.785	57.9552	244.184	52.6116	244.699	44.0535	244.687	40.8291	247.956	35.3783
434	0.005	2.098	1.061	0.563	0.308	0.149														246.565	71.042	246.888	57.9946	245.25	52.6067	245.806	44.128	245.687	40.8516	249.088	35.3594
435	0.005	2.102	1.061	0.562	0.307	0.149														247.658	71.0923	247.918	58.0614	246.294	52.6679	246.871	44.2156	246.761	40.9731	250.154	35.2933
436	0.005	2.098	1.061	0.562	0.308	0.149														248.659	71.0636	248.963	58.1675	247.306	52.726	247.926	44.1718	247.854	41.0045	251.163	35.2556
437	0.005	2.096	1.059	0.561	0.307	0.148														249.701	71.121	249.989	58.2186	248.391	52.787	248.935	44.128	248.868	41.0135	252.303	35.4396
438	0.004	2.098	1.058	0.561	0.307	0.149														250.792	71.1856	251.085	58.3088	249.425	52.8449	250.002	44.1762	249.931	41.027	253.355	35.3406
439	0.005	2.091	1.057	0.561	0.307	0.149														251.794	71.2035	252.085	58.4069	250.521	52.924	251.093	44.2418	251.021	41.0764	254.442	35.2839
440	0.004	2.09	1.057	0.56	0.306	0.148														252.897	71.3182	253.125	58.45	251.53	52.9309	252.196	44.3206	252.12	41.072	255.454	35.3169
441	0.004	2.093	1.055	0.559	0.306	0.148														254.01	71.2967	254.22	58.4931	252.721	52.967	253.229	44.2944	253.229	41.0764	256.457	35.3169
442	0.005	2.092	1.055	0.56	0.306	0.148														255.027	71.2788	255.319	58.4892	253.753	52.9692	254.348	44.3293	254.323	41.0315	257.553	35.35
443	0.004	2.087	1.054	0.558	0.305	0.147														256.032	71.3469	256.36	58.548	254.755	53.0007	255.36	44.4211	255.357	41.072	258.621	35.2508
444	0.004	2.085	1.053	0.558	0.305	0.147														257.142	71.2931	257.443	58.595	255.852	53.0903	256.363	44.3687	256.399	41.0495	259.691	35.2697
445	0.004	2.087	1.053	0.558	0.305	0.147														258.159	71.3182	258.52	58.642	256.889	53.1348	257.374	44.408	257.49	41.0854	260.786	35.3028
446	0.005	2.079	1.052	0.558	0.305	0.147														259.16	71.3971	259.628	58.6654	257.891	53.093	258.427	44.4954	258.49	41.1258	261.787	35.3217
447	0.005	2.078	1.051	0.557	0.305	0.147														260.202	71.4758	260.654	58.8141	258.985	53.1831	259.463	44.5041	259.494	41.1124	262.859	35.3169
448	0.005	2.077	1.05	0.557	0.305	0.147														261.304	71.5295	261.654	58.904	260.029	53.2279	260.471	44.5521	260.59	41.1662	263.954	35.3877
449	0.004	2.075	1.05	0.557	0.304	0.147														262.306	71.5474	262.664	58.9899	261.12	53.291	261.56	44.5434	261.59	41.0854	264.988	35.2886
450	0.005	2.08	1.049	0.556	0.304	0.147														263.31	71.6082	263.759	58.9899	262.156	53.2908	262.56	44.5434	262.591	41.054	265.996	35.3358
451	0.005	2.07	1.048	0.556	0.304	0.147														264.381	71.6011	264.855	59.0289	263.226	53.3227	263.613	44.4866	263.659	41.1258	267.093	35.5104
452	0.005	2.072	1.048	0.555	0.304	0.146														265.393	71.6512	265.919	59.0719	264.32	53.4044	264.633	44.635	264.694	41.1303	268.121	35.5151
453	0.005	2.07	1.048	0.555	0.304	0.147														266.404	71.6512	266.922	59.0953	265.32	53.4092	265.694	44.731	265.694	41.1438	269.164	35.5009
454	0.005	2.066	1.047	0.554	0.303	0.146														267.427	71.7191	267.933	59.1694	266.385	53.4331	266.739	44.7963	266.73	41.2067	270.189	35.614
455	0.005	2.066	1.046	0.555	0.303	0.146														268.461	71.8084	268.958	59.2123	267.391	53.4882	267.828	44.7353	267.825	41.2291	271.225	35.4349
456	0.004	2.064	1.045	0.554	0.302	0.146														269.496	71.7977	270.002	59.2278	268.421	53.5002	268.861	44.6874	268.933	41.2022	272.275	35.4444
457	0.005	2.062	1.044	0.554	0.302	0.146														270.496	71.8406	271.088	59.3525	269.457	53.5929	269.864	44.7092	270.007	41.2291	273.357	35.4585
458	0.005	2.059	1.045	0.553	0.303	0.146														271.606	71.9727	272.094	59.3914	270.487	53.6118	270.895	44.6786	271.107	41.247	274.361	35.5009
459	0.005	2.06	1.044	0.553	0.303	0.146														272.706	72.0012	273.128	59.333	271.49	53.6185	271.903	44.7092	272.143	41.3412	275.477	35.5575
460	0.005	2.059	1.042	0.552	0.302	0.146														273.752	72.0012	274.211	59.3525	272.521	53.645	273.005	44.7571	273.231	41.2201	276.548	35.4915
461	0.006	2.055	1.043	0.553	0.303	0.147														274.794	72.0048	275.221	59.4187	273.524	53.6836	274.069	44.792	274.326	41.3233	277.587	35.5433
462	0.005	2.045	1.04	0.552	0.302	0.146														275.795	72.0226	276.29	59.5043	274.555	53.7472	275.163	44.9748	275.359	41.3008	278.589	35.5009
463	0.006	2.055	1.04	0.551	0.303	0.146														276.873	72.044	277.322	59.5004	275.68	53.7497	276.164	45.0096	276.407	41.2964	279.628	35.5857
464	0.005	2.049	1.039	0.551	0.302	0.146														277.961	72.069	278.357	59.5082	276.725	53.7678	277.283	45.0704	277.424	41.4039	280.722	35.5763
465	0.005	2.048	1.038	0.551	0.301	0.146														278.963	72.0904	279.432	59.5898	277.726	53.8175	278.336	45.0226	278.425	41.3367	281.725	35.6093
466	0.005	2.049	1.036	0.55	0.301	0.146														280.038	72.1617	280.457	59.5937	278.758	53.8335	279.364	45.1095	279.427	41.2829	282.796	35.5999
467	0.005	2.045	1.036	0.55	0.301	0.146														281.128	72.2721	281.541	59.6481	279.762	53.885	280.435	45.1313	280.458	41.3681	283.889	35.6234
468	0.005	2.045	1.035	0.549	0.301	0.146														282.129	72.322	282.558	59.6831	280.787	53.8881	281.531	45.166	281.458	41.3591	284.941	35.5481
469	0.005	2.039	1.034	0.547	0.3	0.145														283.136	72.3042	283.568	59.6909	281.788	53.8954	282.603	45.179	282.458	41.4174	285.964	35.581
470	0.005	2.041	1.032	0.548	0.299	0.145														284.229	72.3754	284.576	59.7025	282.794	53.9045	283.67	45.1921	283.463	41.3546	286.968	35.5951
471	0.004	2.035	1.031	0.547	0.299	0.145														285.23	72.3754	285.702	59.7647	283.888	53.9558	284.764	45.2268	284.565	41.4218	288.056	35.5575
472	0.003	2.036	1.031	0.547	0.299	0.145														286.307	72.4287	286.896	59.8384	285.09	53.9986	285.802	45.2398	285.66	41.4935	289.132	35.614
473	0.003	2.032	1.03	0.546	0.299	0.144														287.397	72.475	287.904	59.7103	286.128	53.935	286.809	45.2832	286.688	41.5204	290.226	35.7269
474	0.003	2.035	1.029	0.545	0.299	0.144														288.397	72.5105	289.002	59.7957	287.213	53.9825	287.897	45.3049	287.692	41.5248	291.248	35.6564
475	0.004	2.032	1.029	0.545	0.298	0.143														289.511	72.5532	290.058	59.7841	288.323	53.9948	288.931	45.3179	288.692	41.4935	292.257	35.6469
476	0.003	2.031	1.029	0.545	0.297	0.143														290.513	72.6065	291.09	59.8539	289.323	54.0222	289.975	45.3656	289.735	41.5338	293.258	35.6234
477	0.005	2.029	1.028	0.545	0.298	0.144														291.53	72.6953	292.156	59.978	290.324	54.1134	290.975	45.2876	290.769	41.5114	294.29	35.7975
478	0.005	2.03	1.028	0.545	0.299	0.144														292.53	72.7628	293.161	60.0168	291.333	54.1744	292.011	45.4653	291.86	41.4801	295.292	35.6328
479	0.005	2.029	1.028	0.545	0.298	0.144														293.541	72.8586	294.27	60.0052	292.357	54.1325	293.133	45.5303	292.902	41.5159	296.328	35.7269
480	0.005	2.023	1.027	0.544	0.298	0.144														294.563	72.9225	295.357	60.0555	293.36	54.1285	294.23	45.5216	293.992	41.5383	297.423	35.6187
481	0.004	2.023	1.025	0.543	0.298	0.144														295.605	72.9367	296.396	60.0284	294.39	54.1094	295.264	45.5216	295.028	41.5069	298.424	35.6328
482	0.005	2.024	1.024	0.543	0.297	0.143														296.637	72.9579	297.424	60.0052	295.391	54.1287	296.264	45.513	296.096	41.5338	299.497	35.6422
483	0.005	2.019	1.024	0.543	0.297	0.143														297.732	73.1209	298.457	59.8384	296.429	54.0528	297.3	45.5433	297.193	41.498	300.59	35.7364
484	0.004	2.018	1.022	0.541	0.296	0.142														298.774	73.1138	299.498	59.8656	297.461	54.1132	298.304	45.5346	298.26	41.5248	301.591	35.6516
485	0.004	2.019	1.022	0.542	0.297	0.144														299.872	73.2201	300.591	59.8539	298.508	54.1116	299.397	45.5779	299.263	41.574	302.698	35.6846
486	0.005	2.015	1.023	0.542	0.298	0.144														300.941	73.174	301.593	59.9509	299.517	54.1664	301.789	45.7034	300.265	41.5785	303.725	35.6893
487	0.004	2.015	1.021	0.541	0.297	0.143
488	0.004	2.012	1.02	0.541	0.297	0.143
489	0.004	2.012	1.02	0.541	0.296	0.143
490	0.004	2.007	1.018	0.54	0.296	0.143
491	0.003	2.01	1.018	0.54	0.296	0.143
492	0.005	2.006	1.018	0.539	0.295	0.143
493	0.004	2.008	1.017	0.539	0.295	0.143
494	0.004	2.002	1.016	0.538	0.295	0.142
495	0.004	2.004	1.015	0.539	0.295	0.143
496	0.004	2.003	1.015	0.538	0.295	0.142
497	0.004	1.998	1.015	0.538	0.295	0.142
498	0.004	1.999	1.014	0.538	0.295	0.142
499	0.004	1.996	1.013	0.537	0.294	0.142
500	0.004	1.994	1.013	0.537	0.294	0.142
501	0.004	1.994	1.012	0.536	0.294	0.142
502	0.004	1.994	1.012	0.537	0.294	0.142
503	0.004	1.993	1.011	0.536	0.294	0.142
504	0.003	1.988	1.01	0.535	0.293	0.141
505	0.004	1.989	1.01	0.535	0.293	0.141
506	0.005	1.989	1.011	0.535	0.294	0.142
507	0.005	1.986	1.01	0.535	0.293	0.142
508	0.004	1.984	1.009	0.534	0.292	0.141
509	0.005	1.981	1.009	0.535	0.293	0.141
510	0.005	1.984	1.009	0.535	0.293	0.142
511	0.005	1.98	1.008	0.534	0.293	0.142
512	0.004	1.98	1.007	0.533	0.292	0.141
513	0.005	1.975	1.006	0.533	0.293	0.142
514	0.005	1.977	1.005	0.533	0.292	0.141
515	0.005	1.975	1.004	0.533	0.293	0.142
516	0.005	1.975	1.004	0.533	0.292	0.142
517	0.005	1.971	1.003	0.53	0.291	0.141
518	0.005	1.973	1.004	0.531	0.291	0.141
519	0.006	1.97	1.002	0.532	0.292	0.142
520	0.006	1.97	1.001	0.531	0.292	0.14
521	0.005	1.967	1	0.53	0.291	0.141
522	0.005	1.965	1	0.53	0.292	0.141
523	0.006	1.967	0.999	0.53	0.291	0.141
524	0.004	1.964	0.997	0.529	0.29	0.14
525	0.004	1.963	0.996	0.528	0.29	0.14
526	0.004	1.958	0.996	0.528	0.289	0.14
527	0.004	1.958	0.995	0.527	0.289	0.14
528	0.003	1.956	0.994	0.527	0.288	0.139
529	0.002	1.956	0.994	0.525	0.287	0.138
530	0.002	1.951	0.991	0.525	0.287	0.137
531	0.003	1.955	0.993	0.526	0.288	0.139
532	0.005	1.951	0.992	0.525	0.288	0.139
533	0.004	1.951	0.992	0.526	0.288	0.139
534	0.004	1.95	0.991	0.525	0.287	0.138
535	0.004	1.948	0.99	0.524	0.288	0.139
536	0.004	1.943	0.989	0.524	0.288	0.139
537	0.004	1.945	0.989	0.524	0.287	0.139
538	0.004	1.942	0.988	0.523	0.287	0.138
539	0.004	1.945	0.987	0.523	0.287	0.138
540	0.004	1.943	0.986	0.523	0.287	0.139
541	0.004	1.94	0.986	0.522	0.286	0.138
542	0.004	1.94	0.985	0.522	0.287	0.138
543	0.005	1.941	0.986	0.522	0.287	0.138
544	0.004	1.937	0.985	0.522	0.286	0.138
545	0.004	1.936	0.985	0.521	0.286	0.138
546	0.004	1.933	0.984	0.522	0.286	0.138
547	0.004	1.922	0.984	0.521	0.286	0.138
548	0.005	1.933	0.984	0.522	0.286	0.138
549	0.004	1.931	0.983	0.521	0.286	0.138
550	0.004	1.927	0.982	0.52	0.285	0.137
551	0.005	1.928	0.982	0.52	0.286	0.138
552	0.005	1.928	0.982	0.52	0.285	0.138
553	0.004	1.928	0.98	0.519	0.284	0.137
554	0.004	1.925	0.979	0.519	0.284	0.137
555	0.004	1.923	0.978	0.518	0.284	0.137
556	0.004	1.921	0.977	0.517	0.284	0.137
557	0.003	1.922	0.975	0.517	0.283	0.136
558	0.003	1.92	0.975	0.516	0.283	0.136
559	0.003	1.918	0.975	0.516	0.283	0.136
560	0.003	1.915	0.974	0.516	0.283	0.136
561	0.003	1.914	0.974	0.515	0.283	0.136
562	0.002	1.913	0.973	0.514	0.282	0.135
563	0.002	1.915	0.973	0.515	0.282	0.135
564	0.003	1.914	0.974	0.515	0.282	0.135
565	0.003	1.909	0.973	0.515	0.282	0.135
566	0.003	1.91	0.972	0.514	0.282	0.135
567	0.002	1.908	0.972	0.514	0.281	0.135
568	0.002	1.909	0.969	0.513	0.281	0.134
569	0.003	1.909	0.971	0.514	0.282	0.135
570	0.003	1.905	0.969	0.514	0.282	0.135
571	0.002	1.904	0.969	0.513	0.281	0.135
572	0.003	1.907	0.969	0.513	0.281	0.135
573	0.003	1.905	0.968	0.513	0.281	0.135
574	0.002	1.902	0.969	0.513	0.281	0.134
575	0.001	1.902	0.968	0.512	0.281	0.136
576	0.004	1.901	0.966	0.511	0.28	0.134
577	0.002	1.901	0.965	0.512	0.28	0.134
578	0.002	1.896	0.965	0.51	0.28	0.134
579	0.002	1.894	0.963	0.51	0.28	0.134
580	0.002	1.896	0.962	0.509	0.279	0.133
581	0.002	1.895	0.963	0.509	0.279	0.133
582	0.001	1.889	0.961	0.509	0.279	0.133
583	0.001	1.891	0.961	0.508	0.278	0.133
584	0.001	1.892	0.96	0.508	0.278	0.133
585	0.001	1.887	0.96	0.507	0.278	0.132
586	0.001	1.888	0.959	0.507	0.278	0.132
587	0	1.885	0.958	0.506	0.276	0.131
588	-0.001	1.882	0.958	0.506	0.276	0.13
589	0.002	1.886	0.958	0.507	0.278	0.133
590	0.002	1.883	0.958	0.508	0.278	0.133
591	0.002	1.882	0.958	0.508	0.278	0.133
592	0.002	1.88	0.956	0.507	0.278	0.133
593	0.002	1.883	0.957	0.507	0.278	0.133
594	0.001	1.88	0.956	0.506	0.277	0.133
595	0.001	1.879	0.956	0.506	0.278	0.133
596	0.003	1.88	0.957	0.506	0.279	0.133
597	0.003	1.879	0.956	0.507	0.277	0.133
598	0.003	1.875	0.955	0.506	0.277	0.133
599	0.002	1.875	0.955	0.504	0.276	0.131
600	0.002	1.873	0.954	0.505	0.277	0.132
601	0.001	1.875	0.953	0.505	0.276	0.132
602	0.001	1.872	0.952	0.503	0.276	0.131
603	0.001	1.869	0.952	0.504	0.276	0.132
604	0.001	1.869	0.951	0.503	0.275	0.13
605	0.001	1.87	0.95	0.502	0.275	0.131
606	0.001	1.868	0.949	0.502	0.274	0.13
607	0.001	1.865	0.949	0.502	0.274	0.131
608	0.001	1.867	0.949	0.502	0.275	0.13
609	0	1.864	0.948	0.501	0.273	0.13
610	0.002	1.861	0.949	0.502	0.275	0.131
611	0.001	1.863	0.948	0.501	0.274	0.131
612	0	1.86	0.946	0.5	0.273	0.13
613	0	1.859	0.945	0.5	0.273	0.13
614	0.001	1.86	0.946	0.5	0.274	0.131
615	0.001	1.855	0.945	0.499	0.273	0.129
616	0	1.858	0.944	0.499	0.272	0.129
617	0.001	1.854	0.944	0.499	0.272	0.129
618	0	1.856	0.943	0.498	0.273	0.129
619	0	1.854	0.943	0.498	0.272	0.13
620	-0.001	1.85	0.942	0.497	0.271	0.129
621	0	1.851	0.94	0.497	0.271	0.129
622	0	1.85	0.942	0.497	0.272	0.128
623	0	1.85	0.94	0.497	0.271	0.128
624	0.001	1.847	0.941	0.497	0.272	0.13
625	0	1.847	0.94	0.497	0.272	0.128
626	0.001	1.847	0.94	0.497	0.272	0.129
627	0.001	1.847	0.94	0.496	0.272	0.129
628	0.001	1.844	0.939	0.496	0.271	0.129
629	0.001	1.84	0.939	0.496	0.272	0.129
630	0.001	1.839	0.938	0.496	0.271	0.129
631	0.001	1.839	0.937	0.494	0.271	0.129
632	0.001	1.84	0.938	0.494	0.272	0.129
633	0	1.84	0.936	0.495	0.27	0.128
634	0.001	1.842	0.936	0.496	0.272	0.129
635	0.001	1.842	0.935	0.495	0.272	0.129
636	0	1.839	0.936	0.494	0.27	0.128
637	0.001	1.835	0.935	0.494	0.27	0.128
638	0.001	1.835	0.934	0.494	0.27	0.128
639	0.001	1.832	0.934	0.494	0.27	0.129
640	0.001	1.835	0.934	0.494	0.271	0.129
641	0.001	1.833	0.934	0.493	0.27	0.129
642	0.001	1.831	0.934	0.494	0.271	0.129
643	0.001	1.829	0.934	0.494	0.271	0.129
644	0.001	1.831	0.932	0.493	0.27	0.128
645	0.001	1.829	0.931	0.492	0.27	0.128
646	0.001	1.827	0.931	0.493	0.27	0.129
647	0.001	1.825	0.93	0.492	0.269	0.128
648	0.001	1.827	0.93	0.492	0.27	0.128
649	0	1.821	0.93	0.492	0.269	0.128
650	0	1.815	0.928	0.491	0.267	0.128
651	0.001	1.821	0.929	0.491	0.269	0.128
652	0.001	1.825	0.928	0.491	0.269	0.127
653	0.001	1.82	0.926	0.49	0.269	0.127
654	0	1.818	0.926	0.489	0.268	0.127
655	0	1.819	0.926	0.489	0.268	0.127
656	0	1.819	0.926	0.489	0.268	0.127
657	0.003	1.818	0.925	0.489	0.27	0.127
658	0.001	1.815	0.925	0.489	0.268	0.127
659	0	1.814	0.927	0.49	0.268	0.128
660	0	1.813	0.926	0.491	0.268	0.128
661	0	1.814	0.925	0.492	0.269	0.127
662	-0.001	1.813	0.923	0.488	0.267	0.126
663	-0.001	1.812	0.923	0.488	0.267	0.126
664	-0.002	1.811	0.922	0.487	0.267	0.126
665	-0.003	1.808	0.919	0.485	0.265	0.124
666	-0.005	1.803	0.921	0.484	0.263	0.126
667	-0.001	1.807	0.92	0.487	0.267	0.125
668	-0.003	1.804	0.918	0.485	0.265	0.124
669	-0.002	1.806	0.917	0.483	0.265	0.122
670	-0.001	1.803	0.918	0.486	0.266	0.126
671	-0.002	1.8	0.917	0.484	0.265	0.124
672	-0.001	1.804	0.918	0.485	0.264	0.125
673	-0.003	1.801	0.918	0.484	0.264	0.125
674	-0.002	1.799	0.918	0.485	0.265	0.125
675	0.001	1.802	0.918	0.486	0.267	0.127
676	-0.001	1.799	0.919	0.486	0.266	0.126
677	-0.003	1.798	0.916	0.484	0.266	0.125
678	-0.001	1.797	0.915	0.484	0.265	0.125
679	0	1.797	0.916	0.485	0.266	0.127
680	0.001	1.798	0.917	0.485	0.266	0.127
681	0.001	1.797	0.916	0.485	0.266	0.127
682	0.001	1.796	0.916	0.485	0.267	0.127
683	0.001	1.796	0.915	0.485	0.267	0.127
684	0.002	1.796	0.916	0.486	0.268	0.127
685	0.002	1.793	0.916	0.485	0.267	0.127
686	0.002	1.794	0.915	0.486	0.267	0.128
687	0.002	1.792	0.915	0.485	0.267	0.128
688	0.003	1.791	0.913	0.485	0.267	0.128
689	0.002	1.79	0.913	0.485	0.267	0.128
690	0.003	1.79	0.914	0.486	0.268	0.129
691	0.003	1.79	0.914	0.485	0.267	0.128
692	0.003	1.791	0.914	0.485	0.267	0.128
693	0.002	1.787	0.912	0.484	0.265	0.127
694	0.001	1.786	0.911	0.483	0.266	0.127
695	0.003	1.786	0.913	0.484	0.266	0.128
696	0.003	1.784	0.912	0.485	0.266	0.127
697	0.002	1.785	0.912	0.483	0.267	0.126
698	0.003	1.784	0.911	0.483	0.267	0.128
699	0.003	1.783	0.911	0.483	0.267	0.128
700	0.003	1.781	0.91	0.484	0.266	0.128
701	0.004	1.781	0.91	0.484	0.266	0.128
702	0.004	1.782	0.911	0.484	0.268	0.129
703	0.004	1.781	0.91	0.483	0.267	0.129
704	0.004	1.781	0.908	0.483	0.266	0.128
705	0.004	1.78	0.909	0.483	0.267	0.129
706	0.005	1.776	0.909	0.483	0.267	0.129
707	0.004	1.777	0.908	0.481	0.266	0.128
708	0.004	1.777	0.908	0.483	0.266	0.129
709	0.003	1.774	0.906	0.48	0.265	0.128
710	0.004	1.775	0.906	0.481	0.266	0.128
711	0.002	1.772	0.904	0.479	0.265	0.127
712	0.003	1.771	0.903	0.481	0.265	0.127
713	0.004	1.77	0.904	0.479	0.265	0.128
714	0.004	1.77	0.901	0.479	0.265	0.128
715	0.005	1.771	0.902	0.48	0.266	0.129
716	0.005	1.769	0.9	0.479	0.264	0.128
717	0.004	1.768	0.898	0.478	0.264	0.128
718	0.003	1.767	0.897	0.478	0.263	0.128
719	0.004	1.766	0.896	0.477	0.263	0.127
720	0.004	1.765	0.896	0.477	0.264	0.128
721	0.004	1.764	0.895	0.476	0.263	0.128
722	0.004	1.764	0.893	0.475	0.262	0.128
723	0.004	1.765	0.892	0.475	0.262	0.128
724	0.004	1.762	0.892	0.474	0.262	0.128
725	0.004	1.759	0.891	0.474	0.261	0.128
726	0.004	1.759	0.89	0.474	0.261	0.127
727	0.004	1.757	0.89	0.473	0.261	0.127
728	0.004	1.759	0.889	0.473	0.261	0.128
729	0.004	1.758	0.889	0.472	0.261	0.127
730	0.003	1.756	0.886	0.472	0.26	0.127
731	0.004	1.755	0.886	0.471	0.26	0.127
732	0.004	1.754	0.885	0.472	0.26	0.127
733	0.004	1.75	0.884	0.471	0.26	0.127
734	0.004	1.752	0.883	0.471	0.26	0.127
735	0.003	1.752	0.884	0.469	0.259	0.126
736	0.003	1.752	0.885	0.47	0.259	0.127
737	0.003	1.75	0.883	0.47	0.259	0.126
738	0.004	1.751	0.883	0.471	0.26	0.127
739	0.004	1.749	0.881	0.47	0.259	0.127
740	0.004	1.749	0.882	0.47	0.259	0.127
741	0.003	1.747	0.881	0.469	0.258	0.126
742	0.003	1.746	0.88	0.469	0.259	0.126
743	0.003	1.744	0.88	0.469	0.258	0.126
744	0.003	1.744	0.88	0.469	0.258	0.126
745	0.003	1.746	0.88	0.469	0.258	0.126
746	0.003	1.746	0.88	0.469	0.258	0.126
747	0.004	1.742	0.879	0.469	0.258	0.127
748	0.004	1.743	0.879	0.469	0.259	0.127
749	0.003	1.739	0.877	0.468	0.258	0.126
750	0.003	1.737	0.877	0.469	0.258	0.127
751	0.003	1.737	0.877	0.468	0.258	0.126
752	0.003	1.737	0.877	0.467	0.257	0.126
753	0.003	1.736	0.877	0.466	0.257	0.125
754	0.003	1.736	0.875	0.466	0.257	0.126
755	0.004	1.733	0.876	0.466	0.257	0.126
756	0.003	1.734	0.876	0.466	0.257	0.126
757	0.003	1.732	0.874	0.465	0.256	0.125
758	0.003	1.732	0.874	0.466	0.257	0.125
759	0.004	1.731	0.873	0.465	0.256	0.125
760	0.004	1.729	0.875	0.466	0.257	0.126
761	0.003	1.73	0.874	0.465	0.257	0.125
762	0.004	1.73	0.875	0.465	0.257	0.126
763	0.004	1.729	0.873	0.464	0.256	0.125
764	0.004	1.728	0.873	0.465	0.256	0.125
765	0.004	1.726	0.873	0.465	0.257	0.126
766	0.004	1.724	0.873	0.464	0.257	0.125
767	0.004	1.725	0.873	0.464	0.256	0.125
768	0.004	1.725	0.872	0.463	0.256	0.125
769	0.004	1.723	0.873	0.463	0.256	0.125
770	0.004	1.722	0.872	0.463	0.256	0.125
771	0.003	1.723	0.87	0.463	0.256	0.124
772	0.003	1.72	0.871	0.463	0.256	0.125
773	0.004	1.722	0.871	0.463	0.255	0.124
774	0.004	1.717	0.871	0.463	0.256	0.125
775	0.003	1.72	0.868	0.462	0.255	0.124
776	0.004	1.718	0.869	0.463	0.255	0.125
777	0.004	1.716	0.868	0.462	0.256	0.125
778	0.003	1.718	0.868	0.462	0.255	0.125
779	0.003	1.716	0.868	0.462	0.255	0.124
780	0.003	1.716	0.867	0.461	0.254	0.123
781	0.004	1.715	0.867	0.462	0.255	0.124
782	0.003	1.712	0.867	0.462	0.254	0.123
783	0.003	1.713	0.867	0.462	0.254	0.124
784	0.003	1.712	0.866	0.461	0.254	0.124
785	0.003	1.712	0.865	0.46	0.254	0.124
786	0.003	1.711	0.866	0.46	0.254	0.123
787	0.003	1.71	0.865	0.46	0.253	0.124
788	0.003	1.707	0.864	0.46	0.253	0.123
789	0.004	1.707	0.865	0.46	0.253	0.124
790	0.003	1.707	0.864	0.46	0.253	0.123
791	0.004	1.708	0.864	0.461	0.254	0.125
792	0.004	1.699	0.863	0.46	0.253	0.125
793	0.004	1.705	0.863	0.46	0.253	0.124
794	0.005	1.703	0.864	0.459	0.254	0.124
795	0.004	1.701	0.862	0.459	0.254	0.124
796	0.004	1.703	0.862	0.459	0.254	0.124
797	0.003	1.7	0.862	0.458	0.252	0.124
798	0.004	1.701	0.862	0.458	0.253	0.123
799	0.004	1.7	0.862	0.458	0.254	0.123
800	0.004	1.699	0.862	0.458	0.253	0.124
801	0.004	1.699	0.861	0.458	0.253	0.124
802	0.004	1.699	0.862	0.458	0.253	0.123
803	0.004	1.697	0.86	0.458	0.253	0.124
804	0.004	1.696	0.86	0.457	0.253	0.123
805	0.004	1.695	0.859	0.457	0.252	0.123
806	0.004	1.693	0.86	0.457	0.252	0.124
807	0.004	1.693	0.858	0.457	0.252	0.122
808	0.004	1.691	0.858	0.457	0.252	0.124
809	0.004	1.695	0.859	0.457	0.253	0.124
810	0.004	1.693	0.858	0.457	0.252	0.123
811	0.004	1.692	0.858	0.456	0.252	0.123
812	0.003	1.691	0.857	0.456	0.252	0.123
813	0.004	1.69	0.856	0.455	0.252	0.123
814	0.002	1.688	0.857	0.456	0.251	0.122
815	0.003	1.688	0.856	0.455	0.251	0.123
816	0.004	1.687	0.856	0.456	0.251	0.122
817	0.003	1.687	0.856	0.455	0.251	0.122
818	0.003	1.686	0.855	0.456	0.251	0.123
819	0.004	1.686	0.855	0.454	0.251	0.122
820	0.004	1.684	0.853	0.455	0.25	0.122
821	0.004	1.687	0.855	0.454	0.25	0.122
822	0.003	1.683	0.852	0.454	0.25	0.122
823	0.003	1.682	0.854	0.454	0.25	0.122
824	0.004	1.68	0.853	0.454	0.251	0.123
825	0.003	1.68	0.851	0.453	0.25	0.122
826	0.004	1.679	0.853	0.453	0.25	0.122
827	0.003	1.681	0.852	0.453	0.25	0.122
828	0.003	1.678	0.851	0.452	0.249	0.121
829	0.003	1.678	0.852	0.452	0.249	0.121
830	0.003	1.679	0.851	0.452	0.249	0.121
831	0.003	1.682	0.855	0.453	0.25	0.121
832	0.003	1.678	0.855	0.453	0.25	0.121
833	0.003	1.679	0.855	0.453	0.249	0.122
834	0.003	1.677	0.854	0.453	0.25	0.121
835	0.003	1.679	0.853	0.452	0.249	0.121
836	0.003	1.678	0.853	0.452	0.249	0.121
837	0.003	1.678	0.853	0.452	0.249	0.121
838	0.003	1.677	0.853	0.452	0.249	0.121
839	0.002	1.682	0.851	0.451	0.248	0.12
840	0.002	1.679	0.851	0.45	0.247	0.12
841	0.003	1.673	0.852	0.451	0.248	0.12
842	0.003	1.673	0.851	0.45	0.248	0.12
843	0.002	1.674	0.85	0.45	0.247	0.12
844	0.003	1.67	0.851	0.45	0.248	0.12
845	0.002	1.67	0.85	0.449	0.247	0.12
846	0.003	1.674	0.85	0.45	0.247	0.121
847	0.003	1.675	0.85	0.449	0.247	0.12
848	0.002	1.667	0.849	0.449	0.247	0.119
849	0.003	1.671	0.849	0.449	0.247	0.12
850	0.002	1.67	0.848	0.449	0.247	0.12
851	0.003	1.666	0.848	0.448	0.247	0.12
852	0.003	1.666	0.848	0.448	0.247	0.12
853	0.002	1.663	0.848	0.449	0.246	0.119
854	0.002	1.664	0.847	0.448	0.247	0.12
855	0.002	1.665	0.847	0.448	0.246	0.119
856	0.002	1.667	0.846	0.448	0.246	0.119
857	0.002	1.661	0.846	0.447	0.246	0.119
858	0.003	1.662	0.846	0.448	0.246	0.12
859	0.003	1.661	0.845	0.448	0.247	0.119
860	0.002	1.662	0.845	0.447	0.245	0.119
861	0.002	1.658	0.844	0.446	0.245	0.118
862	0.002	1.656	0.844	0.446	0.245	0.118
863	0.002	1.657	0.844	0.446	0.245	0.119
864	0.002	1.659	0.844	0.446	0.246	0.119
865	0.002	1.656	0.843	0.446	0.245	0.119
866	0.002	1.656	0.842	0.445	0.245	0.119
867	0.002	1.656	0.842	0.445	0.245	0.119
868	0.002	1.655	0.842	0.445	0.245	0.119
869	0.002	1.651	0.841	0.445	0.244	0.118
870	0.002	1.652	0.841	0.445	0.244	0.118
871	0.002	1.652	0.841	0.445	0.245	0.119
872	0.002	1.65	0.841	0.445	0.245	0.119
873	0.002	1.649	0.84	0.444	0.244	0.118
874	0.002	1.649	0.84	0.444	0.244	0.118
875	0.002	1.648	0.839	0.444	0.244	0.118
876	0.002	1.65	0.839	0.444	0.244	0.118
877	0.002	1.647	0.838	0.443	0.244	0.118
878	0.002	1.645	0.838	0.444	0.244	0.118
879	0.002	1.644	0.838	0.443	0.244	0.118
880	0.002	1.647	0.837	0.443	0.243	0.118
881	0.002	1.645	0.837	0.442	0.243	0.117
882	0.002	1.643	0.836	0.442	0.243	0.117
883	0.002	1.642	0.836	0.442	0.243	0.117
884	0.002	1.641	0.836	0.442	0.243	0.118
885	0.002	1.641	0.836	0.442	0.243	0.118
886	0.002	1.639	0.836	0.442	0.243	0.118
887	0.002	1.64	0.835	0.442	0.243	0.118
888	0.002	1.639	0.835	0.441	0.243	0.117
889	0.002	1.639	0.834	0.441	0.242	0.117
890	0.002	1.637	0.833	0.441	0.242	0.117
891	0.002	1.636	0.834	0.441	0.242	0.117
892	0.003	1.636	0.834	0.441	0.243	0.118
893	0.002	1.635	0.832	0.44	0.242	0.117
894	0.002	1.635	0.832	0.44	0.242	0.117
895	0.002	1.633	0.832	0.44	0.242	0.117
896	0.002	1.633	0.831	0.44	0.242	0.117
897	0.002	1.632	0.831	0.44	0.242	0.117
898	0.002	1.633	0.831	0.439	0.242	0.117
899	0.002	1.63	0.831	0.439	0.241	0.117
900	0.002	1.63	0.83	0.439	0.242	0.117
901	0.002	1.629	0.829	0.438	0.241	0.116
902	0.002	1.628	0.83	0.439	0.241	0.117
903	0.002	1.627	0.829	0.438	0.241	0.117
904	0.002	1.626	0.829	0.438	0.241	0.117
905	0.002	1.626	0.828	0.438	0.241	0.116
906	0.002	1.625	0.828	0.438	0.241	0.116
907	0.002	1.625	0.827	0.438	0.241	0.116
908	0.002	1.623	0.828	0.438	0.241	0.116
909	0.002	1.622	0.827	0.437	0.24	0.116
910	0.002	1.623	0.827	0.437	0.241	0.116
911	0.002	1.621	0.826	0.437	0.24	0.116
912	0.002	1.622	0.826	0.437	0.24	0.116
913	0.002	1.62	0.825	0.436	0.24	0.116
914	0.002	1.619	0.825	0.436	0.24	0.116
915	0.002	1.619	0.825	0.436	0.24	0.116
916	0.002	1.618	0.824	0.436	0.24	0.116
917	0.002	1.616	0.824	0.436	0.24	0.116
918	0.002	1.615	0.823	0.435	0.24	0.116
919	0.002	1.616	0.824	0.436	0.24	0.116
920	0.002	1.614	0.823	0.435	0.24	0.116
921	0.002	1.614	0.822	0.435	0.239	0.116
922	0.002	1.612	0.822	0.435	0.239	0.116
923	0.002	1.613	0.821	0.435	0.239	0.114
924	0.003	1.612	0.822	0.435	0.24	0.116
925	0.002	1.612	0.821	0.435	0.24	0.116
926	0.002	1.609	0.82	0.434	0.239	0.115
927	0.002	1.61	0.82	0.434	0.239	0.115
928	0.003	1.61	0.82	0.434	0.239	0.116
929	0.002	1.608	0.819	0.434	0.239	0.116
930	0.001	1.606	0.819	0.433	0.239	0.116
931	0.002	1.607	0.818	0.433	0.239	0.116
932	0.002	1.606	0.818	0.433	0.239	0.116
933	0.002	1.606	0.818	0.433	0.239	0.116
934	0.002	1.605	0.817	0.432	0.238	0.116
935	0.002	1.604	0.817	0.433	0.239	0.116
936	0.003	1.603	0.816	0.433	0.239	0.116
937	0.002	1.603	0.816	0.432	0.239	0.116
938	0.002	1.602	0.815	0.432	0.238	0.116
939	0.003	1.6	0.814	0.432	0.238	0.116
940	0.003	1.601	0.814	0.432	0.238	0.116
941	0.003	1.6	0.814	0.432	0.238	0.116
942	0.003	1.6	0.814	0.431	0.238	0.116
943	0.003	1.598	0.812	0.43	0.238	0.116
944	0.003	1.598	0.812	0.431	0.238	0.116
945	0.003	1.598	0.811	0.43	0.237	0.116
946	0.003	1.597	0.811	0.43	0.237	0.116
947	0.003	1.595	0.81	0.43	0.237	0.116
948	0.003	1.595	0.81	0.429	0.237	0.116
949	0.003	1.595	0.809	0.429	0.237	0.116
950	0.003	1.593	0.808	0.429	0.237	0.116
951	0.003	1.594	0.807	0.428	0.237	0.116
952	0.003	1.592	0.807	0.428	0.237	0.116
953	0.003	1.592	0.806	0.428	0.237	0.116
954	0.003	1.591	0.805	0.428	0.237	0.117
955	0.004	1.591	0.805	0.427	0.237	0.117
956	0.004	1.59	0.804	0.427	0.237	0.117
957	0.004	1.589	0.804	0.427	0.237	0.117
958	0.004	1.589	0.803	0.427	0.237	0.117
959	0.004	1.588	0.802	0.426	0.236	0.117
960	0.004	1.587	0.801	0.426	0.236	0.117
961	0.004	1.587	0.801	0.426	0.236	0.117
962	0.004	1.586	0.801	0.426	0.236	0.117
963	0.004	1.586	0.8	0.425	0.236	0.117
964	0.004	1.586	0.8	0.425	0.236	0.117
965	0.004	1.584	0.799	0.425	0.236	0.117
966	0.004	1.584	0.798	0.424	0.235	0.117
967	0.004	1.583	0.798	0.424	0.236	0.117
968	0.004	1.581	0.797	0.424	0.235	0.116
969	0.004	1.581	0.797	0.424	0.235	0.117
970	0.004	1.581	0.797	0.424	0.235	0.117
971	0.004	1.58	0.796	0.423	0.235	0.116
972	0.004	1.578	0.796	0.423	0.235	0.116
973	0.004	1.578	0.795	0.423	0.234	0.116
974	0.004	1.577	0.795	0.422	0.234	0.116
975	0.004	1.577	0.795	0.423	0.234	0.116
976	0.004	1.575	0.794	0.422	0.234	0.115
977	0.004	1.576	0.794	0.422	0.234	0.116
978	0.003	1.574	0.794	0.421	0.234	0.115
979	0.003	1.573	0.793	0.421	0.233	0.115
980	0.003	1.573	0.791	0.421	0.232	0.115
981	0.003	1.571	0.792	0.42	0.233	0.115
982	0.003	1.57	0.792	0.42	0.233	0.115
983	0.003	1.569	0.791	0.42	0.233	0.114
984	0.003	1.568	0.791	0.42	0.233	0.114
985	0.003	1.568	0.791	0.419	0.232	0.114
986	0.003	1.567	0.791	0.419	0.232	0.114
987	0.003	1.566	0.79	0.419	0.232	0.114
988	0.003	1.565	0.79	0.419	0.232	0.114
989	0.003	1.565	0.79	0.419	0.232	0.114
990	0.003	1.564	0.79	0.418	0.231	0.113
991	0.002	1.562	0.789	0.418	0.231	0.113
992	0.003	1.561	0.789	0.418	0.232	0.113
993	0.003	1.561	0.789	0.418	0.231	0.113
994	0.002	1.561	0.789	0.418	0.231	0.113
995	0.002	1.559	0.788	0.417	0.23	0.112
996	0.002	1.56	0.788	0.418	0.231	0.112
997	0.002	1.558	0.788	0.417	0.231	0.113
998	0.002	1.558	0.787	0.417	0.23	0.112
999	0.001	1.557	0.787	0.416	0.23	0.112
1000	0.001	1.555	0.787	0.416	0.23	0.112
1001	0.002	1.555	0.787	0.416	0.23	0.112
1002	0.001	1.553	0.786	0.416	0.23	0.111
1003	0.001	1.552	0.786	0.416	0.23	0.111
1004	0.001	1.553	0.786	0.416	0.229	0.111
1005	0.002	1.552	0.787	0.416	0.23	0.112
1006	0.001	1.551	0.785	0.415	0.229	0.111
1007	0.001	1.55	0.785	0.415	0.229	0.111
1008	0.001	1.549	0.785	0.415	0.229	0.111
1009	0.001	1.549	0.786	0.415	0.23	0.111
1010	0.001	1.548	0.784	0.415	0.229	0.11
1011	0.001	1.547	0.784	0.415	0.229	0.11
1012	0.001	1.547	0.785	0.415	0.229	0.11
1013	0.001	1.546	0.784	0.415	0.229	0.11
1014	0.001	1.545	0.784	0.414	0.228	0.11
1015	0.001	1.544	0.784	0.414	0.228	0.11
1016	0.001	1.544	0.784	0.414	0.228	0.11
1017	0.001	1.543	0.783	0.414	0.228	0.11
1018	0.001	1.541	0.783	0.414	0.228	0.11
1019	0.001	1.541	0.784	0.414	0.228	0.11
1020	0.001	1.54	0.783	0.414	0.228	0.11
1021	0.001	1.54	0.783	0.414	0.228	0.11
1022	0.001	1.539	0.783	0.414	0.228	0.11
1023	0.001	1.538	0.783	0.414	0.228	0.11
1024	0.001	1.537	0.781	0.413	0.228	0.11
1025	0.001	1.537	0.782	0.414	0.228	0.11
1026	0.001	1.536	0.782	0.413	0.228	0.11
1027	0.001	1.536	0.782	0.413	0.228	0.109
1028	0.001	1.535	0.782	0.413	0.228	0.11
1029	0.001	1.534	0.781	0.413	0.228	0.11
1030	0.001	1.533	0.781	0.413	0.227	0.109
1031	0.001	1.532	0.781	0.413	0.228	0.109
1032	0.001	1.532	0.781	0.413	0.228	0.109
1033	0.001	1.531	0.78	0.413	0.228	0.109
1034	0.001	1.53	0.78	0.413	0.228	0.109
1035	0.001	1.53	0.78	0.412	0.228	0.109
1036	0.001	1.529	0.78	0.412	0.228	0.109
1037	0.001	1.528	0.78	0.412	0.228	0.109
1038	0.001	1.527	0.779	0.412	0.228	0.109
1039	0.001	1.527	0.779	0.412	0.227	0.109
1040	0.001	1.526	0.779	0.412	0.227	0.109
1041	0.001	1.525	0.779	0.412	0.227	0.109
1042	0.001	1.525	0.779	0.412	0.227	0.109
1043	0.001	1.524	0.778	0.412	0.227	0.109
1044	0.001	1.523	0.778	0.411	0.227	0.109
1045	0.001	1.523	0.778	0.412	0.227	0.109
1046	0.001	1.522	0.778	0.411	0.227	0.109
1047	0.001	1.521	0.777	0.411	0.227	0.109
1048	0.001	1.52	0.777	0.411	0.227	0.109
1049	0.002	1.52	0.777	0.411	0.227	0.109
1050	0.001	1.519	0.777	0.411	0.227	0.109
1051	0.001	1.519	0.776	0.411	0.227	0.109
1052	0.001	1.518	0.776	0.41	0.227	0.109
1053	0.001	1.517	0.776	0.411	0.226	0.109
1054	0.001	1.517	0.776	0.411	0.227	0.109
1055	0.001	1.516	0.775	0.41	0.226	0.109
1056	0.001	1.515	0.775	0.41	0.226	0.108
1057	0.001	1.515	0.775	0.41	0.226	0.109
1058	0.001	1.514	0.774	0.41	0.226	0.109
1059	0.001	1.513	0.774	0.41	0.226	0.109
1060	0.001	1.513	0.774	0.409	0.226	0.108
1061	0.002	1.512	0.773	0.409	0.226	0.109
1062	0.002	1.511	0.774	0.409	0.226	0.109
1063	0.001	1.511	0.773	0.409	0.226	0.108
1064	0.001	1.509	0.773	0.409	0.226	0.108
1065	0.002	1.509	0.772	0.409	0.226	0.109
1066	0.002	1.508	0.772	0.409	0.226	0.109
1067	0.001	1.507	0.771	0.408	0.225	0.108
1068	0.001	1.507	0.771	0.408	0.225	0.108
1069	0.001	1.506	0.771	0.408	0.225	0.108
1070	0.001	1.506	0.771	0.408	0.225	0.108
1071	0.001	1.505	0.77	0.408	0.225	0.108
1072	0.001	1.504	0.77	0.407	0.225	0.108
1073	0.001	1.504	0.77	0.407	0.225	0.108
1074	0.001	1.503	0.77	0.407	0.225	0.108
1075	0.001	1.502	0.769	0.407	0.225	0.108
1076	0.002	1.502	0.769	0.407	0.225	0.108
1077	0.001	1.501	0.768	0.407	0.225	0.108
1078	0.001	1.5	0.768	0.407	0.225	0.108
1079	0.001	1.499	0.768	0.406	0.224	0.108
1080	0.002	1.499	0.768	0.406	0.225	0.108
1081	0.001	1.498	0.767	0.406	0.224	0.108
1082	0.001	1.498	0.767	0.406	0.224	0.108
1083	0.001	1.497	0.767	0.406	0.224	0.108
1084	0.002	1.496	0.766	0.406	0.224	0.108
1085	0.002	1.496	0.766	0.406	0.224	0.108
1086	0.001	1.495	0.766	0.405	0.224	0.108
1087	0.001	1.494	0.765	0.405	0.224	0.108
1088	0.001	1.494	0.765	0.405	0.224	0.108
1089	0.001	1.493	0.765	0.405	0.224	0.108
1090	0.001	1.493	0.764	0.405	0.224	0.107
1091	0.001	1.492	0.764	0.404	0.224	0.107
1092	0.001	1.491	0.763	0.404	0.223	0.107
1093	0.002	1.491	0.763	0.404	0.224	0.108
1094	0.001	1.49	0.763	0.404	0.223	0.107
1095	0.002	1.489	0.762	0.404	0.223	0.107
1096	0.001	1.489	0.762	0.404	0.223	0.107
1097	0.002	1.488	0.762	0.403	0.223	0.107
1098	0.002	1.487	0.762	0.403	0.223	0.107
1099	0.002	1.486	0.761	0.403	0.223	0.107
1100	0.002	1.486	0.761	0.403	0.223	0.107
1101	0.002	1.485	0.76	0.403	0.223	0.107
1102	0.002	1.485	0.76	0.403	0.223	0.107
1103	0.002	1.484	0.76	0.402	0.223	0.107
1104	0.002	1.483	0.759	0.402	0.223	0.107
1105	0.002	1.483	0.759	0.402	0.223	0.107
1106	0.002	1.482	0.759	0.402	0.222	0.107
1107	0.002	1.481	0.758	0.402	0.222	0.107
1108	0.002	1.481	0.758	0.402	0.222	0.107
1109	0.002	1.48	0.757	0.401	0.222	0.107
1110	0.002	1.48	0.757	0.401	0.222	0.107
1111	0.002	1.479	0.757	0.401	0.222	0.107
1112	0.002	1.478	0.756	0.401	0.222	0.107
1113	0.002	1.477	0.756	0.401	0.222	0.107
1114	0.002	1.477	0.756	0.4	0.222	0.107
1115	0.002	1.476	0.755	0.4	0.222	0.107
1116	0.002	1.476	0.755	0.4	0.222	0.107
1117	0.002	1.475	0.755	0.4	0.222	0.107
1118	0.002	1.474	0.754	0.4	0.222	0.107
1119	0.002	1.474	0.754	0.4	0.222	0.107
1120	0.002	1.474	0.753	0.399	0.221	0.107
1121	0.002	1.473	0.753	0.399	0.221	0.107
1122	0.002	1.472	0.752	0.399	0.221	0.107
1123	0.002	1.471	0.752	0.399	0.221	0.107
1124	0.002	1.471	0.752	0.399	0.221	0.107
1125	0.002	1.47	0.751	0.399	0.221	0.107
1126	0.002	1.47	0.751	0.398	0.221	0.107
1127	0.002	1.469	0.75	0.398	0.221	0.107
1128	0.003	1.469	0.75	0.398	0.221	0.108
1129	0.003	1.468	0.749	0.398	0.221	0.108
1130	0.003	1.467	0.749	0.398	0.221	0.108
1131	0.002	1.467	0.747	0.397	0.22	0.107
1132	0.002	1.466	0.747	0.397	0.221	0.107
1133	0.002	1.466	0.746	0.396	0.221	0.107
1134	0.004	1.466	0.746	0.396	0.221	0.108
1135	0.003	1.465	0.744	0.395	0.22	0.108
1136	0.003	1.465	0.743	0.396	0.22	0.109
1137	0.003	1.464	0.742	0.395	0.22	0.109
1138	0.004	1.464	0.741	0.394	0.22	0.109
1139	0.004	1.463	0.74	0.394	0.219	0.109
1140	0.004	1.463	0.739	0.393	0.22	0.11
1141	0.005	1.463	0.737	0.392	0.219	0.11
1142	0.005	1.462	0.736	0.392	0.219	0.111
1143	0.005	1.463	0.734	0.392	0.219	0.111
1144	0.006	1.462	0.732	0.391	0.219	0.111
1145	0.006	1.462	0.73	0.39	0.219	0.111
1146	0.007	1.461	0.73	0.39	0.219	0.112
1147	0.006	1.461	0.728	0.388	0.219	0.112
1148	0.007	1.461	0.726	0.388	0.218	0.113
1149	0.007	1.461	0.725	0.387	0.218	0.113
1150	0.007	1.46	0.724	0.387	0.218	0.113
1151	0.007	1.459	0.722	0.386	0.217	0.113
1152	0.007	1.459	0.72	0.385	0.217	0.113
1153	0.007	1.458	0.719	0.384	0.216	0.113
1154	0.007	1.457	0.718	0.384	0.216	0.113
1155	0.007	1.457	0.717	0.383	0.216	0.113
1156	0.007	1.456	0.715	0.383	0.215	0.113
1157	0.007	1.456	0.715	0.382	0.215	0.113
1158	0.007	1.455	0.713	0.381	0.215	0.112
1159	0.006	1.453	0.712	0.38	0.214	0.112
1160	0.006	1.453	0.711	0.38	0.214	0.112
1161	0.006	1.452	0.71	0.379	0.213	0.111
1162	0.006	1.451	0.71	0.379	0.213	0.111
1163	0.006	1.45	0.709	0.378	0.212	0.111
1164	0.006	1.448	0.708	0.377	0.212	0.11
1165	0.006	1.448	0.708	0.377	0.212	0.11
1166	0.005	1.446	0.707	0.376	0.211	0.11
1167	0.005	1.446	0.707	0.376	0.211	0.109
1168	0.005	1.445	0.706	0.375	0.21	0.109
1169	0.005	1.444	0.705	0.375	0.21	0.109
1170	0.004	1.442	0.705	0.374	0.21	0.108
1171	0.004	1.442	0.704	0.374	0.209	0.108
1172	0.004	1.441	0.704	0.373	0.209	0.108
1173	0.004	1.44	0.703	0.373	0.209	0.108
1174	0.004	1.439	0.702	0.373	0.209	0.107
1175	0.004	1.439	0.702	0.372	0.208	0.107
1176	0.004	1.438	0.701	0.372	0.208	0.107
1177	0.003	1.437	0.7	0.371	0.208	0.107
1178	0.003	1.436	0.7	0.371	0.207	0.106
1179	0.003	1.435	0.699	0.37	0.207	0.106
1180	0.003	1.434	0.699	0.37	0.207	0.106
1181	0.003	1.434	0.698	0.369	0.207	0.106
1182	0.003	1.433	0.698	0.369	0.207	0.105
1183	0.002	1.432	0.697	0.369	0.206	0.105
1184	0.002	1.431	0.697	0.368	0.206	0.105
1185	0.002	1.431	0.696	0.368	0.205	0.105
1186	0.002	1.43	0.696	0.367	0.205	0.104
1187	0.002	1.429	0.695	0.367	0.205	0.104
1188	0.002	1.428	0.694	0.367	0.204	0.104
1189	0.002	1.427	0.693	0.366	0.204	0.104
1190	0.002	1.427	0.694	0.366	0.204	0.104
1191	0.002	1.426	0.693	0.366	0.204	0.103
1192	0.001	1.426	0.692	0.365	0.203	0.103
1193	0.001	1.424	0.692	0.365	0.203	0.103
1194	0.001	1.424	0.691	0.364	0.203	0.103
1195	0.001	1.424	0.691	0.364	0.203	0.102
1196	0.001	1.422	0.69	0.364	0.202	0.102
1197	0.001	1.42	0.69	0.364	0.202	0.102
1198	0.001	1.42	0.69	0.363	0.202	0.102
1199	0.001	1.42	0.69	0.363	0.202	0.102
1200	0.001	1.418	0.689	0.363	0.202	0.101
1201	0.001	1.417	0.689	0.363	0.201	0.101
1202	0	1.417	0.689	0.363	0.201	0.101
1203	0	1.416	0.689	0.362	0.201	0.101
1204	0	1.415	0.688	0.362	0.201	0.101
1205	0	1.414	0.688	0.362	0.201	0.101
1206	0	1.414	0.688	0.362	0.201	0.101
1207	0	1.413	0.688	0.362	0.201	0.101
1208	0	1.412	0.688	0.361	0.2	0.1
1209	0	1.412	0.687	0.361	0.2	0.1
1210	0	1.411	0.687	0.361	0.2	0.1
1211	0	1.411	0.686	0.361	0.201	0.1
1212	0	1.41	0.687	0.361	0.2	0.099
1213	-0.001	1.409	0.686	0.36	0.2	0.099
1214	-0.001	1.408	0.686	0.36	0.2	0.099
1215	0	1.408	0.687	0.361	0.2	0.099
1216	-0.001	1.406	0.686	0.36	0.2	0.099
1217	-0.001	1.406	0.686	0.36	0.2	0.099
1218	-0.001	1.406	0.686	0.36	0.2	0.099
1219	-0.001	1.404	0.686	0.36	0.2	0.099
1220	-0.001	1.404	0.686	0.36	0.199	0.098
1221	-0.001	1.404	0.685	0.36	0.199	0.099
1222	-0.001	1.403	0.686	0.36	0.199	0.098
1223	-0.001	1.403	0.684	0.359	0.199	0.098
1224	-0.001	1.402	0.686	0.359	0.199	0.098
1225	-0.001	1.4	0.685	0.359	0.199	0.098
1226	-0.001	1.4	0.685	0.359	0.199	0.098
1227	-0.001	1.399	0.685	0.359	0.199	0.098
1228	-0.001	1.398	0.684	0.359	0.199	0.098
1229	-0.001	1.398	0.685	0.359	0.199	0.098
1230	-0.001	1.397	0.684	0.359	0.199	0.098
1231	-0.001	1.396	0.685	0.359	0.199	0.098
1232	-0.001	1.396	0.684	0.359	0.199	0.098
1233	-0.001	1.395	0.684	0.359	0.198	0.098
1234	-0.001	1.394	0.685	0.359	0.198	0.098
1235	-0.001	1.394	0.684	0.359	0.198	0.098
1236	-0.001	1.393	0.684	0.359	0.199	0.097
1237	-0.001	1.393	0.683	0.359	0.198	0.097
1238	-0.001	1.392	0.684	0.358	0.198	0.097
1239	-0.001	1.391	0.684	0.358	0.199	0.097
1240	-0.001	1.391	0.683	0.359	0.199	0.097
1241	-0.001	1.39	0.684	0.359	0.198	0.097
1242	-0.001	1.389	0.683	0.358	0.198	0.097
1243	-0.001	1.389	0.683	0.359	0.198	0.097
1244	-0.001	1.388	0.683	0.359	0.198	0.097
1245	-0.001	1.387	0.683	0.359	0.198	0.097
1246	-0.001	1.387	0.683	0.359	0.198	0.097
1247	-0.001	1.386	0.683	0.359	0.199	0.097
1248	-0.001	1.385	0.683	0.359	0.199	0.097
1249	-0.001	1.385	0.683	0.358	0.199	0.097
1250	-0.001	1.385	0.683	0.358	0.199	0.097
1251	-0.001	1.384	0.683	0.358	0.198	0.097
1252	-0.001	1.384	0.683	0.358	0.199	0.097
1253	-0.001	1.383	0.683	0.358	0.198	0.097
1254	-0.001	1.382	0.682	0.358	0.199	0.097
1255	-0.001	1.382	0.682	0.358	0.198	0.097
1256	-0.001	1.382	0.682	0.358	0.199	0.097
1257	-0.001	1.381	0.682	0.358	0.198	0.097
1258	-0.001	1.38	0.681	0.358	0.198	0.097
1259	-0.001	1.379	0.681	0.358	0.199	0.097
1260	-0.001	1.379	0.682	0.358	0.199	0.097
1261	-0.001	1.378	0.681	0.358	0.198	0.097
1262	-0.001	1.378	0.68	0.358	0.198	0.097
1263	-0.001	1.377	0.68	0.357	0.198	0.097
1264	-0.001	1.377	0.681	0.358	0.199	0.097
1265	-0.001	1.376	0.68	0.357	0.198	0.097
1266	-0.001	1.376	0.68	0.358	0.199	0.097
1267	0	1.375	0.68	0.358	0.199	0.098
1268	0	1.375	0.68	0.357	0.199	0.098
1269	0	1.374	0.679	0.358	0.199	0.098
1270	-0.001	1.373	0.679	0.357	0.198	0.098
1271	0	1.373	0.679	0.357	0.199	0.098
1272	0	1.372	0.678	0.357	0.198	0.098
1273	-0.001	1.372	0.678	0.357	0.198	0.098
1274	0	1.371	0.678	0.357	0.198	0.098
1275	0	1.371	0.677	0.357	0.198	0.098
1276	0	1.37	0.677	0.356	0.198	0.098
1277	0	1.37	0.677	0.356	0.198	0.098
1278	0	1.369	0.676	0.356	0.198	0.098
1279	0	1.369	0.676	0.356	0.198	0.098
1280	0	1.368	0.676	0.355	0.198	0.098
1281	0	1.368	0.675	0.355	0.198	0.098
1282	0	1.367	0.675	0.355	0.198	0.098
1283	0	1.367	0.674	0.355	0.198	0.098
1284	0	1.366	0.673	0.354	0.198	0.098
1285	0	1.365	0.673	0.354	0.197	0.098
1286	0	1.366	0.672	0.354	0.197	0.098
1287	0	1.365	0.672	0.354	0.197	0.098
1288	0	1.364	0.671	0.353	0.197	0.098
1289	0.001	1.363	0.671	0.353	0.197	0.099
1290	0.001	1.362	0.67	0.352	0.197	0.098
1291	0.001	1.362	0.669	0.352	0.197	0.098
1292	0.001	1.362	0.669	0.352	0.197	0.099
1293	0.001	1.362	0.668	0.352	0.197	0.099
1294	0.001	1.361	0.667	0.351	0.196	0.099
1295	0.001	1.36	0.666	0.351	0.196	0.099
1296	0.001	1.36	0.666	0.35	0.196	0.099
1297	0.001	1.36	0.665	0.35	0.195	0.099
1298	0.001	1.359	0.664	0.349	0.195	0.099
1299	0.001	1.359	0.663	0.349	0.195	0.099
1300	0.001	1.359	0.661	0.348	0.194	0.099
[truncated: 53 more columns]

## Sheet: Figure 3a,b,c,d,f,j
Figure 3a								Figure 3b								Figure 3c					Figure 3d					Figure 3f					Figure 3j
		Concentration (μg/mL)								Concentration (μg/mL)							LDH release (%)					ATP concentration (mM)					Mean FL intensity
		1.25	2.5	5	10	20				1.25	2.5	5	10	20
PBS		Cell viability (%)						PBS		Cell viability (%)
98.7903	PMNS	94.198	92.2939	92.0699	89.8297	79.8611		104.795	PMNS	100.571	102.968	95.0913	97.4886	99.3151		Control	102.137	100	97.8632		Control	9.82515	10.3555	10.1533		Control	264.299	224.376	217.697
101.254		93.862	92.9659	93.414	89.7177	80.1971		98.7443		100	100	95.4338	99.6575	95.6621		GOx	106.41	104.701	103.419		GOx	6.29931	7.43563	6.87947		GOx	262.89	212.128	247.135
99.7984		95.0941	92.0699	90.6138	89.2697	81.5412		95.3196		100.685	101.027	95.2055	98.516	93.6073		Laser	112.393	105.128	109.829		Laser	8.60919	9.98587	9.53753		Laser	376.391	284.101	353.193
99.9104		93.75	92.2939	91.8459	89.6057	82.4373		99.2009		99.6575	98.6301	95.5479	98.1735	96.9178		PMNS	105.983	104.701	101.282		PMNS	9.21526	10.6357	9.55698		PMNS	338.453	296.844	275.285
100.246		92.7419	91.8459	92.2939	87.4776	79.4131		101.941		99.3151	100	94.9772	98.8584	100.457		PMNS+Laser	119.231	115.385	116.239		PMNS+Laser	8.82197	9.68006	9.25101		PMNS+Laser	455.814	489.293	484.126
																PMNSG	135.897	132.906	135.043		PMNSG	4.29802	6.92045	6.09226		PMNSG	567.272	562.921	537.801
	PMNS+Laser	94.422	94.5341	88.4857	81.2052	73.4767			PMNS+Laser	94.2922	94.0639	87.6712	88.3562	77.8539		PMNSG+Laser	150.427	152.991	152.564		PMNSG+Laser	3.60221	4.32521	3.97761		PMNSG+Laser	697.316	741.396	720.627
		92.0699	90.3898	89.1577	81.2052	68.4364				96.9178	93.4932	91.4384	85.0457	76.2557
		93.526	93.19	87.5896	81.8772	70.4525				95.8904	95.0913	91.7808	88.4703	76.7123
		91.0618	94.422	88.4857	84.3414	74.0367				97.2603	94.6347	89.8402	90.6393	79.1096
		94.086	90.5018	89.7177	82.3253	75.2688				93.2648	94.863	88.9269	91.6667	76.3699
	PMNSG	87.873	80.0568	68.451	47.4893	22.6196			PMNSG	92.1301	83.0584	71.3949	57.8464	35.6975
		87.5178	76.8593	69.1615	48.5552	22.1459				91.7766	85.0613	74.3402	54.7832	33.2234
		86.6888	80.649	67.2667	46.1866	21.6722				90.5985	86.1216	73.2799	54.5476	30.8671
		88.2283	81.5964	68.8063	45.2392	21.5538				92.0123	86.8285	71.0415	55.1367	32.0452
		87.5178	79.9384	69.1615	47.1341	21.909				92.4835	82.9406	70.688	55.6079	33.1056
	PMNSG+Laser	81.2411	71.5301	59.2136	35.4098	11.0137			PMNSG+Laser	87.2997	79.2884	59.8492	44.5335	12.9595
		80.5306	71.7669	57.9109	36.4756	9.23733				86.3572	78.8172	59.4958	49.7172	12.9595
		79.7016	71.5301	58.1478	35.6466	9.23733				87.771	78.5815	61.263	45.1225	11.6635
		80.649	69.9905	56.6082	36.594	7.22406				84.1188	77.4034	60.4383	47.2432	11.0745
		81.7148	72.3591	56.8451	33.1596	9.00047				84.59	80.4665	61.4986	48.1857	12.9595

## Sheet: Figure 4b,d,g
Figure 4b												Figure 4d												Figure 4g
	PMNS					PMNSG							PMNS					PMNSG							PMNS			PMNSG
Concentration (μg/mL)	PA amplitude			Mean	SD	PA amplitude			Mean	SD		Time (h)	PA amplitude			Mean	SD	PA amplitude			Mean	SD		Organs	PA amplitude
0	0.633	0.585	0.599	0.605667	0.020155	0.4	0.678	0.575	0.551	0.114755		0	0.188	0.164	0.17	0.174	0.01268	0.132	0.193	0.149	0.158	0.03		Heart	0.157	0.17	0.15	0.071	0.07	0.074
15	8.836	7.382	8.008	8.07533	0.595499	7.392	5.161	4.54	5.69767	1.2246		1	0.531	0.497	0.451	0.493	0.04091	0.826	0.807	0.746	0.793	0.04		Liver	1.012	1.06	0.847	1.329	1.219	1.313
30	13.83	14.192	13.626	13.8827	0.23405	10.214	11.147	12.497	11.286	0.937199		2	0.642	0.637	0.681	0.65333	0.02412	0.901	0.887	0.909	0.899	0.1		Spleen	0.422	0.451	0.573	0.792	0.929	0.937
40	18.063	19.572	17.551	18.3953	0.857883	14.166	15.054	16.362	15.194	0.901962		4	0.79	0.743	0.751	0.76133	0.0252	1.122	1.306	1.202	1.21	0.09		Lung	0.248	0.301	0.387	0.617	0.652	0.697
50	23.01	23.33	22.907	23.0823	0.180104	19.531	19.141	20.278	19.65	0.471744		8	0.676	0.699	0.642	0.67267	0.02866	1.019	1.165	0.951	1.045	0.11		Kidney	0.137	0.16	0.177	0.199	0.1937	0.197
60	30.03	29.043	29.792	29.6217	0.420557	24.413	21.442	23.351	23.0687	1.22923		12	0.543	0.589	0.581	0.571	0.02486	0.775	0.921	0.941	0.879	0.09		Tumor	0.53	0.619	0.645	0.598	0.631	0.657
												24	0.482	0.517	0.507	0.502	0.01806	0.856	0.917	0.777	0.85	0.07
												48	0.441	0.391	0.415	0.41567	0.02533	0.615	0.623	0.517	0.585	0.06
												72	0.31	0.341	0.326	0.32567	0.01543	0.443	0.479	0.503	0.475	0.03

## Sheet: Figure 5b,f,h
Figure 5b												Figure 5f								Figure 5h
	PBS												PMNSG			PMNSG+Laser					PMNSG			PMNSG+Laser
	OxyHb					DexyHb
Time (h)	PA amplitude			Mean	SD	PA amplitude			Mean	SD			PA amplitude								PA amplitude
0	0.094	0.114	0.101	0.103	0.01015	0.248	0.21	0.263	0.24033	0.02732		OxyHb	0.638	0.564	0.593	0.772	0.705	0.723		sO2 (%)	29.019	32.39	29.17	40.681	44.89	42.82
2	0.135	0.148	0.155	0.146	0.01015	0.301	0.227	0.318	0.282	0.04838
4	0.107	0.186	0.152	0.14833	0.03963	0.234	0.286	0.204	0.24133	0.04149
8	0.103	0.096	0.095	0.098	0.00436	0.262	0.312	0.299	0.291	0.02594
12	0.164	0.157	0.102	0.141	0.03396	0.421	0.383	0.318	0.24267	0.0132
24	0.112	0.13	0.117	0.11967	0.00929	0.254	0.296	0.3	0.28333	0.02548
48	0.133	0.12	0.101	0.118	0.01609	0.257	0.231	0.24	0.374	0.05209
72	0.085	0.061	0.054	0.06667	0.01626	0.508	0.316	0.334	0.386	0.04604
	GOx
	OxyHb					DexyHb
Time (h)	PA amplitude			Mean	SD	PA amplitude			Mean	SD
0	0.097	0.086	0.107	0.09667	0.0105	0.214	0.201	0.255	0.22333	0.02818
2	0.169	0.175	0.15	0.16467	0.01305	0.24	0.237	0.221	0.23267	0.01021
4	0.124	0.116	0.109	0.11633	0.00751	0.262	0.246	0.237	0.24833	0.01266
8	0.126	0.134	0.14	0.13333	0.00702	0.274	0.269	0.252	0.265	0.01153
12	0.131	0.142	0.159	0.144	0.01411	0.441	0.302	0.274	0.24833	0.00603
24	0.176	0.154	0.242	0.19067	0.0458	0.26	0.3	0.298	0.286	0.02254
48	0.152	0.116	0.131	0.133	0.01808	0.242	0.249	0.254	0.339	0.02944
72	0.072	0.09	0.107	0.08967	0.0175	0.293	0.323	0.409	0.34167	0.03021
	PMNS
	OxyHb					DexyHb
Time (h)	PA amplitude			Mean	SD	PA amplitude			Mean	SD
0	0.096	0.129	0.154	0.12633	0.02909	0.236	0.258	0.293	0.26233	0.02875
2	0.62	0.553	0.497	0.55667	0.06158	0.101	0.072	0.068	0.08033	0.01801
4	0.751	0.804	0.671	0.742	0.06696	0.046	0.065	0.057	0.056	0.00954
8	0.622	0.7	0.675	0.66567	0.03983	0.081	0.072	0.081	0.078	0.0052
12	0.347	0.402	0.448	0.399	0.05057	0.096	0.082	0.074	0.084	0.01114
24	0.345	0.36	0.401	0.36867	0.02899	0.103	0.096	0.089	0.096	0.007
48	0.351	0.293	0.317	0.32033	0.02914	0.112	0.107	0.095	0.10467	0.00874
72	0.308	0.286	0.319	0.30433	0.0168	0.12	0.114	0.105	0.113	0.00755
	PMNSG
	OxyHb					DexyHb
Time (h)	PA amplitude			Mean	SD	PA amplitude			Mean	SD
0	0.09	0.08	0.102	0.09067	0.01102	0.244	0.251	0.231	0.242	0.01015
2	0.438	0.525	0.54	0.501	0.05507	0.061	0.048	0.096	0.06833	0.02483
4	0.555	0.673	0.655	0.62767	0.06357	0.05	0.074	0.043	0.05567	0.01626
8	0.4	0.505	0.463	0.456	0.05285	0.056	0.07	0.099	0.075	0.02193
12	0.385	0.391	0.377	0.38433	0.00702	0.091	0.107	0.085	0.09433	0.01137
24	0.371	0.362	0.38	0.371	0.009	0.106	0.091	0.114	0.10367	0.01168
48	0.291	0.318	0.332	0.31367	0.02084	0.105	0.126	0.093	0.108	0.0167
72	0.29	0.313	0.33	0.311	0.02007	0.118	0.132	0.14	0.13	0.01114
	PdMo
	PMNS					PMNSG
Time (h)	PA amplitude			Mean	SD	PA amplitude			Mean	SD
0	0	0	0	0	0	0	0	0	0	0
2	0.131	0.174	0.22	0.175	0.04451	0.283	0.216	0.2	0.233	0.04403
4	0.437	0.398	0.372	0.40233	0.03272	0.602	0.571	0.506	0.55967	0.04899
8	0.324	0.353	0.34	0.339	0.01453	0.416	0.435	0.494	0.44833	0.04067
12	0.301	0.317	0.361	0.32633	0.03107	0.422	0.461	0.398	0.427	0.0318
24	0.278	0.36	0.325	0.321	0.04115	0.435	0.401	0.362	0.39933	0.03653
48	0.281	0.302	0.226	0.26967	0.03925	0.397	0.343	0.368	0.36933	0.02702
72	0.221	0.242	0.271	0.24467	0.02511	0.287	0.3	0.261	0.28267	0.01986

## Sheet: Figure 6c,e,f,g,k,l
Figure 6c																	Figure 6e									Figure 6f							Figure 6g									Figure 6k							Figure 6l
	PBS					PMNS					PMNSG							PBS									Tumor weight (g)							PBS									PMNS+Laser
Time (s)	DT (oC)			Mean	SD	DT (oC)			Mean	SD	DT (oC)			Mean	SD		Time (d)	Relative tumor volume (V/V0)					Mean	SD									Time (d)	Body weight (g)					Mean	SD		Tumor depth (mm)	HIF-α positive area (%)			Mean	SD		Tumor depth (mm)
0	0	0	0	0	0	0	0	0	0	0	0	0	0	0	0		0	1	1	1	1	1	1	0		PBS	0.438	0.439	0.361	0.396	0.385		0	18.9	14.57	17.16	14.39	17.17	16.438	1.92369		2	7.64706	9.41176	6.70588	7.92157	1.37367		2
25.135	0.904709	0.412312	0.928555	0.748525	0.291413	0.531506	2.33607	2.24305	1.70354	1.01608	0.926844	2.87268	1.02941	1.60964	1.09502		2	2.17897	1.46608	2.24415	2.08683	1.65179	1.92556	0.345612		Laser	0.397	0.489	0.481	0.431	0.368		2	19.66	15.07	17.38	14.77	18.04	16.984	2.06144		4	13.2089	8.99032	9.75104	10.6501	2.24838		4
50.289	1.73924	1.24168	1.63263	1.53785	0.261972	2.85078	4.17208	4.10096	3.70794	0.743175	2.69139	4.7073	3.15777	3.51882	1.05534		4	3.3362	2.43982	3.39184	2.90723	2.36042	2.8871	0.483299		GOx	0.529	0.466	0.375	0.31	0.392		4	19.02	15.02	17.03	14.41	17.32	16.56	1.86039		6	19.3846	16.1538	17.9231	17.8205	1.61782		6
75.683	2.44218	1.99757	2.1568	2.19885	0.225268	4.485	5.06186	5.27803	4.94163	0.409959	4.2345	6.17579	4.94738	5.11922	0.981991		6	3.90294	4.04831	5.03886	6.54625	5.08043	4.92336	1.05815		PMNS	0.407	0.404	0.38	0.417	0.43		6	19.21	15.78	17.32	15.09	18.01	17.082	1.66654
100.84	3.00692	2.61858	2.66072	2.76207	0.213089	5.705	6.82199	6.18078	6.23592	0.560533	5.27847	6.99255	6.74959	6.3402	0.927482		8	6.06795	4.25532	7.05149	6.28423	5.17578	5.76695	1.07735		PMNS+Laser	0.301	0.326	0.301	0.335	0.285		8	19.45	16.22	17.75	16.33	18.94	17.738	1.47162			PMNSG
125.889	3.29722	3.03974	2.84465	3.06054	0.227	6.49254	7.81834	6.95051	7.08713	0.673375	7.56462	7.75711	6.41373	7.24515	0.726442		10	8.46047	7.00532	10.0002	8.35975	6.71295	8.10774	1.31626		PMNSG	0.213	0.231	0.234	0.27	0.217		10	19.52	16.29	17.41	16.2	18.91	17.666	1.50772
151.206	3.60461	3.41038	3.2072	3.4074	0.198719	7.18784	7.85733	7.36399	7.46972	0.347045	7.82367	7.66695	8.2897	7.92677	0.323924		12	9.71189	8.79929	11.3164	10.6168	9.09328	9.90753	1.05088		PMNSG+Laser	0	0	0	0	0		12	19.65	17.01	17.85	16.77	18.93	18.042	1.23431		Tumor depth (mm)	HIF-α positive area (%)			Mean	SD		Tumor depth (mm)
176.342	3.76023	3.7532	3.41261	3.64201	0.198704	7.47094	8.03913	7.80639	7.77215	0.28564	8.53972	8.66532	8.10012	8.43505	0.296784		14	12.5004	9.99322	14.268	13.226	10.8446	12.1664	1.74075									14	19.74	17.65	17.82	17.47	18.96	18.328	0.980699		2	10.8238	8.42912	9.77011	9.67433	1.20019		2
201.362	4.00437	3.85542	3.533	3.7976	0.240944	8.04386	7.814	7.75442	7.87076	0.15284	8.75988	8.74207	8.32944	8.61046	0.243531																											4	13.9847	12.1648	15.0383	13.7292	1.45371		4
226.506	4.08416	4.09062	3.7156	3.96346	0.214677	8.51064	7.58412	8.1134	8.06939	0.464828	8.42896	8.82173	8.8563	8.70233	0.237374			Laser																Laser								6	22	17.8462	20.9231	20.2564	2.15568		6
251.834	4.01767	4.12608	3.82681	3.99019	0.151521	8.55809	8.22931	8.15226	8.31322	0.215532	8.63834	8.97837	8.92576	8.84749	0.183032
277.212	4.17719	4.24569	3.83125	4.08471	0.22216	8.75198	8.2034	8.28602	8.4138	0.295775	8.78875	8.90232	9.10092	8.93066	0.157999		Time (d)	Relative tumor volume (V/V0)					Mean	SD									Time (d)	Body weight (g)					Mean	SD			PMNSG+Laser
302.481	4.33207	4.41383	3.78679	4.17756	0.340883	8.88108	8.74649	8.23857	8.62205	0.338848	8.76498	9.07215	9.02519	8.95411	0.165467		0	1	1	1	1	1	1	0									0	15.83	17.7	15.63	16.35	18.67	16.836	1.30506
328.211	4.37187	4.2634	3.92014	4.18513	0.235817	8.84237	9.10724	8.08316	8.67759	0.531554	8.73947	9.21695	9.14868	9.03503	0.258231		2	1.79561	2.95462	2.55738	1.89187	3.01412	2.44272	0.575299									2	16.27	17.6	16.28	16.05	18.95	17.03	1.2361		Tumor depth (mm)	HIF-α positive area (%)			Mean	SD		Tumor depth (mm)
353.845	4.41607	4.34749	3.92014	4.2279	0.268727	8.96707	8.31566	8.08316	8.4553	0.458202	8.68963	9.27979	9.22496	9.06479	0.326055		4	1.98267	5.35863	4.17204	3.86152	4.84044	4.04306	1.29048									4	16.84	18.02	16.37	16.48	18.55	17.252	0.977021		2	10.7059	7.76471	8.70588	9.05882	1.50202		2
378.716	4.43375	4.31209	4.07109	4.27231	0.184572	9.04012	9.35572	8.19111	8.86231	0.60232	8.47491	9.42732	9.13822	9.01348	0.488301		6	2.35843	5.46455	5.2242	5.34006	5.55848	4.78914	1.36466									6	16.82	18	16.59	17.46	19.22	17.618	1.05248		4	12.3735	11.9844	9.64981	11.3359	1.47313		4
403.65	4.57947	4.29439	3.92014	4.26466	0.330671	9.00575	9.30863	8.23426	8.84955	0.553956	8.1671	9.3583	9.11142	8.87894	0.628708		8	2.87197	5.8967	6.37377	7.64973	6.88304	5.93504	1.83134									8	17.04	18.27	16.3	17.16	19.34	17.622	1.19072		6	19.1327	23.4694	22.9592	21.8537	2.3703		6
428.653	4.51326	4.30766	4.00896	4.27663	0.253578	8.97567	9.0429	8.18679	8.73512	0.476056	8.40883	9.4595	8.67279	8.84704	0.546579		10	4.44739	7.10391	8.42901	9.88346	9.30693	7.83414	2.16368									10	17.74	18.01	16.73	17.96	19.72	18.032	1.07651
453.782	4.61919	4.3873	3.92014	4.30887	0.356063	9.00145	7.99587	8.06588	8.3544	0.561455	8.14036	9.44532	9.21701	8.93423	0.696927		12	6.30468	10.5742	9.8256	12.4286	13.1289	10.4524	2.67771									12	18.07	18.57	16.75	18.01	19.94	18.268	1.15075
478.962	4.65889	4.46246	3.80902	4.31012	0.44494	8.95418	9.30863	8.08748	8.78343	0.628226	8.24609	9.49356	9.24868	8.99611	0.660974		14	11.2246	14.4066	13.1922	11.4352	12.564	12.5645	1.30939									14	18.72	18.25	17.04	18.82	19.88	18.542	1.02962
504.297	4.68535	4.37403	3.93346	4.33095	0.377789	9.03152	9.39423	8.25152	8.89243	0.583919	8.1784	9.55408	9.00625	8.91291	0.69257
529.392	4.76028	4.42709	3.90236	4.36325	0.43251	9.16891	9.64214	8.25152	9.02086	0.707034	8.32238	9.46882	9.03143	8.94088	0.578559			GOx																GOx
554.613	4.81316	4.36076	3.89348	4.3558	0.459859	9.16033	9.04719	8.36794	8.85849	0.428576	8.26353	9.71382	8.75466	8.91067	0.737625
581.535	4.84398	4.37845	3.86681	4.36308	0.488766	9.22469	8.85397	8.45841	8.84569	0.383204	7.95636	9.47329	9.29523	8.90829	0.829189		Time (d)	Relative tumor volume (V/V0)					Mean	SD									Time (d)	Body weight (g)					Mean	SD
600.439	4.73384	4.44036	3.77789	4.31736	0.489701	9.23326	8.93988	8.45411	8.87575	0.393519	8.28237	9.59591	8.65585	8.84471	0.676833		0	1	1	1	1	1	1	0									0	17.34	19.24	18.02	19.44	19.93	18.794	1.0747
																	2	1.65245	2.48896	1.68068	2.06968	1.9938	1.97711	0.340628									2	18.07	20.12	19.07	19.52	19.98	19.352	0.826964
																	4	3.01221	4.4568	3.12484	3.09238	3.11368	3.35998	0.61472									4	16.91	18.55	18.5	18.41	18.02	18.078	0.685325
																	6	5.30616	4.33391	5.47821	4.45479	4.34118	4.78285	0.561611									6	18.75	18.72	19.29	19.07	19.17	19	0.254362
																	8	5.72824	5.59688	7.75956	6.8542	6.94919	6.57761	0.907586									8	19.05	19.95	20.15	19.35	20.12	19.724	0.495863
																	10	6.79904	7.33748	7.93758	9.75016	7.92114	7.94908	1.11147									10	18.85	18.36	19.3	19.25	19.46	19.044	0.44343
																	12	8.1801	10.2109	10.7442	11.3768	9.26269	9.95492	1.2589									12	19.05	18.75	19.85	19.54	19.61	19.36	0.448107
																	14	10.5424	12.2808	12.8049	12.9359	12.098	12.1324	0.955128									14	19.15	19.22	20.12	20.32	20.37	19.836	0.602105
																		PMNS																PMNS
																	Time (d)	Relative tumor volume (V/V0)					Mean	SD									Time (d)	Body weight (g)					Mean	SD
																	0	1	1	1	1	1	1	0									0	16.36	16.34	15.05	14.71	15.96	15.684	0.760612
																	2	1.83564	2.20172	1.84177	1.83594	1.20665	1.78434	0.359349									2	17.02	17.5	16.2	15.57	16.15	16.488	0.766009
																	4	3.80739	3.00829	3.76484	3.00419	1.34772	2.98649	0.995748									4	16.1	16.51	15.41	14.93	15.17	15.624	0.660515
																	6	5.39502	6.31857	4.21887	5.65622	2.03098	4.72393	1.68593									6	17.14	17.24	15.67	15.76	16.69	16.5	0.746626
																	8	5.27777	6.61096	4.25668	8.03935	2.79307	5.39556	2.03413									8	18.06	18.55	16.73	16.83	16.84	17.402	0.843428
																	10	6.67795	8.55647	4.73986	11.9931	3.39811	7.0731	3.37315									10	18.89	19.04	17.05	17.11	17.1	17.838	1.03042
																	12	7.73737	10.4817	6.50106	15.3044	6.32082	9.26906	3.7615									12	18.34	18.64	17.27	16.94	17.12	17.662	0.772153
																	14	9.53161	13.6706	8.39748	15.5826	10.1374	11.4639	3.03023									14	18.5	18.71	17.62	17.08	17.58	17.898	0.683608
																		PMNS+Laser																PMNS+Laser
																	Time (d)	Relative tumor volume (V/V0)					Mean	SD									Time (d)	Body weight (g)					Mean	SD
																	0	1	1	1	1	1	1	0									0	18.13	15.24	15.43	18.5	17.95	17.05	1.57951
																	2	1.48597	2.18972	1.01259	2.08636	1.18375	1.59168	0.528034									2	18.98	15.05	15.32	18.17	17.72	17.048	1.76218
																	4	2.00051	3.05336	1.44186	3.72563	1.8933	2.42293	0.937539									4	19.73	15.85	16.18	18.85	18.74	17.87	1.74022
																	6	3.06867	4.49372	3.58846	4.34601	3.32608	3.76459	0.627952									6	19.87	16.02	17.29	19.02	18.94	18.228	1.54802
																	8	5.53072	5.28238	4.3648	6.14154	6.18506	5.5009	0.744625									8	18.94	16.21	16.84	18.49	19.29	17.954	1.35341
																	10	6.65047	6.86719	6.22031	7.68674	8.54565	7.19407	0.924671									10	19.11	16.8	17.22	19.31	18.36	18.16	1.11783
																	12	9.57584	8.97236	7.65079	8.03666	8.96262	8.63965	0.77989									12	19.35	17.24	17.6	19.3	18.67	18.432	0.970294
																	14	8.99731	9.79181	8.59587	8.47081	9.64455	9.10007	0.599106									14	19.87	17.62	17.71	19.9	18.34	18.688	1.12742
																		PMNSG																PMNSG
																	Time (d)	Relative tumor volume (V/V0)					Mean	SD									Time (d)	Body weight (g)					Mean	SD
																	0	1	1	1	1	1	1	0									0	18.02	17.88	16.66	17.27	17.01	17.368	0.575821
																	2	1.17909	1.00474	1.89226	0.879553	1.14996	1.22112	0.39394									2	18.81	18.61	17.14	17.46	17.8	17.964	0.723346
																	4	1.3106	1.18698	3.3415	1.0987	1.45208	1.67797	0.939409									4	17.16	17.43	15.95	16.37	17.01	16.784	0.607602
																	6	1.77934	2.54472	4.69492	1.69347	2.52339	2.64717	1.21262									6	18.75	18.84	17.46	17.67	18.12	18.168	0.620862
																	8	2.42173	3.99591	5.98062	2.98075	2.74574	3.62495	1.44244									8	19.03	19.15	18.41	18.57	18.86	18.804	0.309806
																	10	3.48436	5.41963	5.42309	3.68474	3.75097	4.35256	0.980606									10	18.56	18.55	17.48	18.02	18.3	18.182	0.450355
																	12	4.82904	6.7687	5.9195	4.29048	5.46414	5.45437	0.960417									12	18.54	18.66	18.32	18.9	18.25	18.534	0.262831
																	14	5.8876	6.26499	7.47856	5.44399	7.14063	6.44316	0.851064									14	19.57	18.56	18.92	19.04	18.86	18.99	0.369324
																		PMNSG+Laser																PMNSG+Laser
																	Time (d)	Relative tumor volume (V/V0)					Mean	SD									Time (d)	Body weight (g)					Mean	SD
																	0	1	1	1	1	1	1	0									0	17.94	17.95	16.83	15.39	16.44	16.91	1.08169
																	2	0.80735	0.911883	0.98038	0.983152	0.965825	0.929718	0.0741916									2	17.12	17.27	16.2	15.33	15.69	16.322	0.856429
																	4	0.789224	0.565346	0.873126	0.66392	0.724825	0.723288	0.11755									4	17.44	17.65	16.81	16.27	16.69	16.972	0.565084
																	6	0.546267	0.48034	0.600188	0.44692	0.371194	0.488982	0.0885526									6	18.35	18.46	17.94	16.98	17.73	17.892	0.590059
																	8	0.318952	0.297197	0.381478	0.264619	0.178451	0.28814	0.0747135									8	18.14	18.47	17.75	17.12	17.8	17.856	0.503418
																	10	0	0	0	0	0	0	0									10	18.52	18.6	18.01	17.27	17.69	18.018	0.560776
																	12	0	0	0	0	0	0	0									12	18.47	18.89	18.14	17.7	18.13	18.266	0.443204
																	14	0	0	0	0	0	0	0									14	18.44	18.99	18.54	18.21	18.85	18.606	0.314531
[truncated: 5 more columns]

## Sheet: Supplementary Fig. 2
Supplementary Fig. 2
Size (nm)
77.62
60.08
74.12
65.18
78.44
70.26
62.14
69.7
54.62
50.72
64.24
52.82
54.34
47.58
50.9
49.92
52.7
61.42
57.56
46.16
64.68
67.64
52.52
43.76
57.24
46.5
56.68
41.42
42.9
49.06
46.94
52.36
51.46
59.82
55.38
47.46
45.72
43.56
41.1
46
42.42
38.18
46.58
43.78
51.98
39.14
49.28
37.92
52.98
34.04
49.42
62.16
41.74
56.34
51.38
63.66
60.26
38.14
77.54
65.88
45
46.44
53.4
66.54
68.2
75.16
49.82
51.28
60.58
55.82
54.76
58.62
64.68
64.82
61.26
68.24
63
63.66
53.74
49
48.32
51.24
51.84
47.84
52.44
51.16
57.22
55.24
58.66
56.78
56.98
57.84
53.42
49.3
45.12
43.38
51.78
51.08
49.74
56.42
77.62
46.08
74.12
63.18
58.44
70.26
62.14
69.7
54.62
50.72
64.24
52.82
54.34
47.58
50.9
49.92
52.7
61.42
57.56
46.16
64.68
67.64
52.52
43.76
57.24
46.5
56.68
41.42
42.9
49.06
46.94
52.36
51.46
59.82
55.38
47.46
45.72
43.56
41.1
46
42.42
38.18
46.58
43.78
51.98
39.14
49.28
37.92
52.98
34.04
49.42
62.16
41.74
56.34
51.38
63.66
60.26
38.14
65.54
65.88
45
46.44
53.4
66.54
68.2
75.16
49.82
51.28
60.58
55.82
54.76
58.62
76.68
64.82
61.26
68.24
63
63.66
53.74
49
48.32
51.24
51.84
47.84
52.44
51.16
57.22
55.24
58.66
56.78
56.98
57.84
53.42
49.3
45.12
43.38
51.78
51.08
49.74
56.42

## Sheet: Supplementary Fig. 3
Supplementary Fig. 3
XRD
2 Theta (o)	Intensity (a.u.)
20.0077	269
20.034	286
20.0602	269
20.0865	274
20.1128	266
20.139	282
20.1653	291
20.1915	274
20.2178	271
20.2441	280
20.2703	306
20.2966	280
20.3228	273
20.3491	272
20.3754	262
20.4016	251
20.4279	267
20.4542	239
20.4804	244
20.5067	276
20.5329	265
20.5592	278
20.5855	263
20.6117	265
20.638	271
20.6642	240
20.6905	271
20.7168	285
20.743	218
20.7693	256
20.7955	274
20.8218	296
20.8481	250
20.8743	284
20.9006	290
20.9268	288
20.9531	276
20.9794	295
21.0056	262
21.0319	265
21.0582	273
21.0844	263
21.1107	273
21.1369	230
21.1632	260
21.1895	274
21.2157	240
21.242	267
21.2682	255
21.2945	268
21.3208	271
21.347	252
21.3733	297
21.3995	270
21.4258	267
21.4521	251
21.4783	270
21.5046	231
21.5308	246
21.5571	282
21.5834	249
21.6096	237
21.6359	301
21.6621	247
21.6884	226
21.7147	286
21.7409	280
21.7672	248
21.7934	255
21.8197	251
21.846	263
21.8722	282
21.8985	239
21.9247	281
21.951	322
21.9773	262
22.0035	284
22.0298	262
22.056	264
22.0823	292
22.1086	248
22.1348	268
22.1611	253
22.1873	266
22.2136	283
22.2399	280
22.2661	262
22.2924	261
22.3187	253
22.3449	259
22.3712	254
22.3974	258
22.4237	290
22.45	237
22.4762	268
22.5025	263
22.5287	240
22.555	251
22.5813	260
22.6075	253
22.6338	228
22.66	269
22.6863	247
22.7126	271
22.7388	262
22.7651	270
22.7914	266
22.8176	253
22.8439	259
22.8701	296
22.8964	247
22.9227	238
22.9489	235
22.9752	269
23.0014	251
23.0277	252
23.054	287
23.0802	237
23.1065	274
23.1327	260
23.159	254
23.1852	240
23.2115	247
23.2378	235
23.264	258
23.2903	251
23.3166	247
23.3428	252
23.3691	290
23.3953	291
23.4216	280
23.4479	262
23.4741	235
23.5004	234
23.5266	250
23.5529	257
23.5792	242
23.6054	272
23.6317	280
23.6579	252
23.6842	257
23.7105	239
23.7367	232
23.763	256
23.7892	264
23.8155	271
23.8418	253
23.868	236
23.8943	278
23.9205	235
23.9468	255
23.9731	245
23.9993	266
24.0256	267
24.0519	270
24.0781	226
24.1044	271
24.1306	245
24.1569	242
24.1832	256
24.2094	263
24.2357	250
24.2619	267
24.2882	219
24.3145	252
24.3407	248
24.367	251
24.3932	286
24.4195	262
24.4458	240
24.472	227
24.4983	252
24.5245	262
24.5508	262
24.5771	247
24.6033	229
24.6296	231
24.6559	267
24.6821	257
24.7084	236
24.7346	233
24.7609	254
24.7872	260
24.8134	238
24.8397	254
24.8659	242
24.8922	231
24.9184	230
24.9447	243
24.971	231
24.9972	269
25.0235	259
25.0497	245
25.076	243
25.1023	247
25.1285	262
25.1548	238
25.1811	255
25.2073	215
25.2336	230
25.2598	248
25.2861	240
25.3124	235
25.3386	226
25.3649	229
25.3911	239
25.4174	246
25.4437	243
25.4699	236
25.4962	205
25.5224	256
25.5487	222
25.575	262
25.6012	220
25.6275	220
25.6537	196
25.68	237
25.7063	209
25.7325	246
25.7588	236
25.785	259
25.8113	236
25.8376	237
25.8638	228
25.8901	229
25.9164	218
25.9426	236
25.9689	234
25.9951	227
26.0214	220
26.0477	200
26.0739	251
26.1002	212
26.1264	255
26.1527	240
26.179	270
26.2052	218
26.2315	184
26.2577	221
26.284	214
26.3103	209
26.3365	218
26.3628	227
26.389	209
26.4153	242
26.4416	215
26.4678	220
26.4941	229
26.5204	224
26.5466	256
26.5729	213
26.5991	238
26.6254	235
26.6517	209
26.6779	238
26.7042	226
26.7304	229
26.7567	192
26.7829	243
26.8092	210
26.8355	210
26.8617	209
26.888	213
26.9142	229
26.9405	222
26.9668	198
26.993	205
27.0193	207
27.0456	194
27.0718	222
27.0981	206
27.1243	235
27.1506	221
27.1769	210
27.2031	243
27.2294	210
27.2556	220
27.2819	198
27.3082	217
27.3344	220
27.3607	220
27.3869	191
27.4132	211
27.4395	198
27.4657	235
27.492	224
27.5182	219
27.5445	226
27.5708	245
27.597	232
27.6233	211
27.6496	225
27.6758	207
27.7021	248
27.7283	219
27.7546	224
27.7809	239
27.8071	193
27.8334	219
27.8596	214
27.8859	210
27.9122	206
27.9384	220
27.9647	228
27.9909	197
28.0172	220
28.0435	221
28.0697	212
28.096	229
28.1222	232
28.1485	200
28.1748	218
28.201	203
28.2273	226
28.2535	208
28.2798	207
28.3061	209
28.3323	230
28.3586	235
28.3849	215
28.4111	214
28.4374	192
28.4636	206
28.4899	188
28.5161	207
28.5424	214
28.5687	209
28.5949	213
28.6212	218
28.6474	185
28.6737	226
28.7	208
28.7262	230
28.7525	214
28.7787	196
28.805	208
28.8313	209
28.8575	210
28.8838	209
28.9101	220
28.9363	223
28.9626	206
28.9888	202
29.0151	199
29.0414	211
29.0676	194
29.0939	206
29.1201	203
29.1464	210
29.1727	183
29.1989	218
29.2252	195
29.2514	188
29.2777	205
29.304	217
29.3302	225
29.3565	174
29.3828	206
29.409	197
29.4353	213
29.4615	183
29.4878	199
29.5141	210
29.5403	191
29.5666	211
29.5928	235
29.6191	209
29.6454	194
29.6716	180
29.6979	198
29.7241	205
29.7504	193
29.7767	182
29.8029	193
29.8292	188
29.8554	182
29.8817	193
29.908	176
29.9342	199
29.9605	214
29.9867	213
30.013	201
30.0393	224
30.0655	211
30.0918	201
30.118	192
30.1443	182
30.1706	200
30.1968	186
30.2231	192
30.2493	213
30.2756	182
30.3019	187
30.3281	193
30.3544	212
30.3806	198
30.4069	226
30.4332	193
30.4594	186
30.4857	205
30.5119	181
30.5382	214
30.5645	193
30.5907	176
30.617	206
30.6432	194
30.6695	186
30.6958	196
30.722	189
30.7483	197
30.7746	180
30.8008	201
30.8271	188
30.8533	192
30.8796	190
30.9059	209
30.9321	200
30.9584	196
30.9846	193
31.0109	193
31.0372	168
31.0634	172
31.0897	187
31.116	198
31.1422	219
31.1685	186
31.1947	164
31.221	191
31.2473	179
31.2735	190
31.2998	197
31.326	215
31.3523	177
31.3786	187
31.4048	165
31.4311	194
31.4573	182
31.4836	213
31.5099	201
31.5361	183
31.5624	195
31.5886	169
31.6149	174
31.6412	179
31.6674	197
31.6937	211
31.7199	200
31.7462	205
31.7725	222
31.7987	190
31.825	198
31.8512	182
31.8775	217
31.9038	180
31.93	182
31.9563	197
31.9825	170
32.0088	166
32.0351	213
32.0613	175
32.0876	167
32.1138	208
32.1401	176
32.1664	166
32.1926	179
32.2189	185
32.2452	181
32.2714	197
32.2977	166
32.3239	191
32.3502	173
32.3764	196
32.4027	219
32.429	187
32.4552	176
32.4815	180
32.5078	199
32.534	190
32.5603	165
32.5865	170
32.6128	184
32.6391	209
32.6653	200
32.6916	175
32.7178	187
32.7441	175
32.7704	223
32.7966	179
32.8229	195
32.8491	198
32.8754	197
32.9017	182
32.9279	200
32.9542	209
32.9804	198
33.0067	202
33.033	191
33.0592	193
33.0855	198
33.1118	174
33.138	171
33.1643	187
33.1905	177
33.2168	190
33.243	185
33.2693	179
33.2956	198
33.3218	185
33.3481	198
33.3743	179
33.4006	187
33.4269	194
33.4531	193
33.4794	193
33.5057	175
33.5319	205
33.5582	190
33.5844	210
33.6107	180
33.637	177
33.6632	181
33.6895	174
33.7157	197
33.742	199
33.7683	172
33.7945	168
33.8208	167
33.8471	198
33.8733	179
33.8996	181
33.9258	190
33.9521	209
33.9783	179
34.0046	200
34.0309	180
34.0571	199
34.0834	189
34.1097	163
34.1359	167
34.1622	206
34.1884	179
34.2147	192
34.2409	183
34.2672	182
34.2935	191
34.3197	178
34.346	176
34.3723	188
34.3985	185
34.4248	197
34.451	182
34.4773	205
34.5036	192
34.5298	158
34.5561	176
34.5823	190
34.6086	190
34.6349	178
34.6611	186
34.6874	187
34.7136	180
34.7399	184
34.7662	176
34.7924	195
34.8187	181
34.8449	207
34.8712	195
34.8975	219
34.9237	227
34.95	190
34.9763	193
35.0025	186
35.0288	173
35.055	190
35.0813	192
35.1076	207
35.1338	172
35.1601	183
35.1863	192
35.2126	209
35.2388	173
35.2651	185
35.2914	205
35.3176	200
35.3439	209
35.3702	216
35.3964	197
35.4227	204
35.4489	196
35.4752	175
35.5015	201
35.5277	195
35.554	175
35.5802	191
35.6065	220
35.6328	203
35.659	200
35.6853	199
35.7115	186
35.7378	211
35.7641	173
35.7903	207
35.8166	199
35.8428	215
35.8691	199
35.8954	230
35.9216	181
35.9479	201
35.9742	211
36.0004	207
36.0267	202
36.0529	210
36.0792	210
36.1054	189
36.1317	206
36.158	238
36.1842	220
36.2105	210
36.2368	222
36.263	219
36.2893	226
36.3155	233
36.3418	202
36.3681	233
36.3943	204
36.4206	222
36.4468	235
36.4731	243
36.4994	227
36.5256	229
36.5519	243
36.5781	232
36.6044	244
36.6307	237
36.6569	212
36.6832	230
36.7094	250
36.7357	244
36.762	254
36.7882	238
36.8145	261
36.8407	274
36.867	272
36.8933	265
36.9195	260
36.9458	251
36.9721	267
36.9983	238
37.0246	246
37.0508	282
37.0771	278
37.1033	269
37.1296	289
37.1559	263
37.1821	298
37.2084	303
37.2347	276
37.2609	276
37.2872	289
37.3134	307
37.3397	325
37.366	317
37.3922	286
37.4185	295
37.4447	294
37.471	327
37.4973	318
37.5235	309
37.5498	332
37.5761	344
37.6023	333
37.6286	364
37.6548	357
37.6811	325
37.7073	349
37.7336	346
37.7599	328
37.7861	356
37.8124	378
37.8387	353
37.8649	373
37.8912	386
37.9174	412
37.9437	400
37.9699	404
37.9962	417
38.0225	401
38.0487	435
38.075	456
38.1013	470
38.1275	482
38.1538	457
38.18	442
38.2063	470
38.2326	494
38.2588	490
38.2851	451
38.3113	467
38.3376	527
38.3639	512
38.3901	526
38.4164	543
38.4426	555
38.4689	544
38.4952	575
38.5214	532
38.5477	573
38.574	609
38.6002	615
38.6265	626
38.6527	614
38.679	644
38.7052	603
38.7315	589
38.7578	635
38.784	690
38.8103	679
38.8366	654
38.8628	647
38.8891	688
38.9153	726
38.9416	700
38.9678	660
38.9941	769
39.0204	735
39.0466	713
39.0729	727
39.0992	697
39.1254	735
39.1517	766
39.1779	731
39.2042	752
39.2305	729
39.2567	712
39.283	738
39.3092	713
39.3355	745
39.3618	781
39.388	754
39.4143	733
39.4405	720
39.4668	693
39.4931	695
39.5193	723
39.5456	717
39.5718	710
39.5981	682
39.6244	717
39.6506	683
39.6769	678
39.7032	683
39.7294	625
39.7557	665
39.7819	618
39.8082	667
39.8344	620
39.8607	584
39.887	578
39.9132	587
39.9395	569
39.9657	543
39.992	481
40.0183	549
40.0445	534
40.0708	510
40.0971	504
40.1233	507
40.1496	535
40.1758	483
40.2021	504
40.2284	481
40.2546	427
40.2809	477
40.3071	512
40.3334	407
40.3597	424
40.3859	475
40.4122	407
40.4385	379
40.4647	421
40.491	394
40.5172	380
40.5435	387
40.5697	385
40.596	368
40.6223	325
40.6485	350
40.6748	333
40.7011	346
40.7273	327
40.7536	308
40.7798	323
40.8061	293
40.8323	304
40.8586	297
40.8849	289
40.9111	294
40.9374	295
40.9637	291
40.9899	294
41.0162	269
41.0424	258
41.0687	248
41.095	269
41.1212	290
41.1475	254
41.1737	283
41.2	299
41.2263	277
41.2525	247
41.2788	261
41.3051	246
41.3313	237
41.3576	257
41.3838	215
41.4101	230
41.4363	224
41.4626	230
41.4889	225
41.5151	228
41.5414	238
41.5677	225
41.5939	253
41.6202	218
41.6464	185
41.6727	219
41.699	223
41.7252	263
41.7515	195
41.7777	216
41.804	214
41.8303	221
41.8565	224
41.8828	202
41.909	202
41.9353	202
41.9616	208
41.9878	214
42.0141	213
42.0403	189
42.0666	218
42.0929	220
42.1191	212
42.1454	208
42.1716	195
42.1979	202
42.2242	184
42.2504	212
42.2767	180
42.303	227
42.3292	202
42.3555	199
42.3817	204
42.408	213
42.4342	215
42.4605	210
42.4868	159
42.513	178
42.5393	176
42.5656	231
42.5918	210
42.6181	175
42.6443	222
42.6706	173
42.6969	183
42.7231	192
42.7494	202
42.7756	222
42.8019	180
42.8282	172
42.8544	187
42.8807	208
42.9069	207
42.9332	207
42.9595	170
42.9857	204
43.012	185
43.0382	223
43.0645	195
43.0908	204
43.117	179
43.1433	206
43.1695	195
43.1958	183
43.2221	197
43.2483	207
43.2746	192
43.3008	212
43.3271	194
43.3534	190
43.3796	212
43.4059	183
43.4322	206
43.4584	184
43.4847	190
43.5109	195
43.5372	218
43.5635	230
43.5897	234
43.616	190
43.6422	223
43.6685	210
43.6947	194
43.721	212
43.7473	190
43.7735	203
43.7998	212
43.8261	215
43.8523	219
43.8786	236
43.9048	190
43.9311	229
43.9574	224
43.9836	264
44.0099	232
44.0361	217
44.0624	225
44.0887	214
44.1149	233
44.1412	236
44.1675	220
44.1937	244
44.22	242
44.2462	232
44.2725	222
44.2987	219
44.325	238
44.3513	237
44.3775	244
44.4038	232
44.4301	266
44.4563	245
44.4826	234
44.5088	240
44.5351	263
44.5613	273
44.5876	249
44.6139	278
44.6401	273
44.6664	264
44.6927	268
44.7189	235
44.7452	254
44.7714	245
44.7977	252
44.824	273
44.8502	272
44.8765	251
44.9027	253
44.929	284
44.9553	275
44.9815	283
45.0078	296
45.0341	274
45.0603	256
45.0866	278
45.1128	255
45.1391	259
45.1653	290
45.1916	292
45.2179	260
45.2441	295
45.2704	257
45.2966	273
45.3229	330
45.3492	293
45.3754	269
45.4017	294
45.428	284
45.4542	302
45.4805	289
45.5067	257
45.533	278
45.5593	266
45.5855	285
45.6118	282
45.638	270
45.6643	281
45.6906	294
45.7168	308
45.7431	256
45.7693	270
45.7956	273
45.8219	263
45.8481	276
45.8744	277
45.9006	273
45.9269	261
45.9532	293
45.9794	291
46.0057	252
46.032	295
46.0582	275
46.0845	264
46.1107	257
46.137	279
46.1632	270
46.1895	262
46.2158	281
46.242	266
46.2683	245
46.2946	248
46.3208	262
46.3471	234
46.3733	244
46.3996	264
46.4259	240
46.4521	270
46.4784	239
46.5046	246
46.5309	227
46.5572	224
46.5834	203
46.6097	251
46.6359	249
46.6622	194
46.6885	215
46.7147	209
46.741	214
46.7672	199
46.7935	199
46.8198	220
46.846	209
46.8723	194
46.8986	218
46.9248	207
46.9511	193
46.9773	214
47.0036	205
47.0299	184
47.0561	204
47.0824	176
47.1086	158
47.1349	158
47.1611	178
47.1874	181
47.2137	166
47.2399	168
47.2662	174
47.2925	163
47.3187	165
47.345	153
47.3712	152
47.3975	149
47.4237	167
47.45	150
47.4763	131
47.5025	154
47.5288	139
47.5551	147
47.5813	157
47.6076	145
47.6338	135
47.6601	148
47.6864	147
47.7126	106
47.7389	120
47.7651	135
47.7914	132
47.8177	146
47.8439	137
47.8702	147
47.8965	112
47.9227	133
47.949	130
47.9752	112
48.0015	113
48.0277	131
48.054	137
48.0803	130
48.1065	112
48.1328	99
48.1591	132
48.1853	95
48.2116	112
48.2378	114
48.2641	140
48.2903	125
48.3166	116
48.3429	131
48.3691	127
48.3954	119
48.4217	118
48.4479	95
48.4742	119
48.5004	115
48.5267	114
48.553	115
48.5792	113
48.6055	86
48.6317	118
48.658	137
48.6843	121
48.7105	108
48.7368	127
48.763	109
48.7893	117
48.8156	100
48.8418	107
48.8681	132
48.8944	122
48.9206	114
48.9469	120
48.9731	121
48.9994	102
49.0256	123
49.0519	112
49.0782	104
49.1044	93
49.1307	89
49.157	114
49.1832	107
49.2095	114
49.2357	101
49.262	125
49.2883	103
49.3145	90
49.3408	94
49.367	87
49.3933	107
49.4196	99
49.4458	120
49.4721	90
49.4983	92
49.5246	109
49.5509	99
49.5771	87
49.6034	98
49.6296	112
49.6559	100
49.6822	108
49.7084	104
49.7347	106
49.761	92
49.7872	95
49.8135	93
49.8397	104
49.866	106
49.8922	102
49.9185	98
49.9448	96
49.971	94
49.9973	110
50.0236	89
50.0498	82
50.0761	105
50.1023	96
50.1286	94
50.1549	89
50.1811	97
50.2074	97
50.2336	97
50.2599	88
50.2862	94
50.3124	111
50.3387	97
50.3649	90
50.3912	109
50.4175	120
50.4437	108
50.47	93
50.4962	96
50.5225	73
50.5488	103
50.575	96
50.6013	115
50.6275	81
50.6538	102
50.6801	117
50.7063	93
50.7326	79
50.7589	95
50.7851	79
50.8114	92
50.8376	83
50.8639	110
50.8901	98
50.9164	90
50.9427	105
50.9689	90
50.9952	89
51.0215	89
51.0477	78
51.074	83
51.1002	88
51.1265	87
51.1528	94
51.179	83
51.2053	99
51.2315	102
51.2578	91
51.2841	84
51.3103	83
51.3366	106
51.3628	105
51.3891	92
51.4154	98
51.4416	85
51.4679	81
51.4941	96
51.5204	86
51.5467	114
51.5729	88
51.5992	95
51.6255	87
51.6517	91
51.678	97
51.7042	95
51.7305	92
51.7567	95
51.783	71
51.8093	79
51.8355	96
51.8618	80
51.888	102
51.9143	96
51.9406	96
51.9668	91
51.9931	84
52.0194	74
52.0456	87
52.0719	99
52.0981	97
52.1244	85
52.1507	101
52.1769	83
52.2032	96
52.2294	85
52.2557	104
52.282	92
52.3082	78
52.3345	80
52.3607	92
52.387	114
52.4133	75
52.4395	74
52.4658	98
52.492	95
52.5183	89
52.5446	81
52.5708	89
52.5971	92
52.6234	91
52.6496	91
52.6759	84
52.7021	73
52.7284	91
52.7546	82
52.7809	83
52.8072	86
52.8334	103
52.8597	88
52.886	84
52.9122	78
52.9385	75
52.9647	93
52.991	88
53.0173	89
53.0435	85
53.0698	86
53.096	84
53.1223	82
53.1486	104
53.1748	100
53.2011	75
53.2273	78
53.2536	79
53.2799	80
53.3061	85
53.3324	97
53.3586	88
53.3849	89
53.4112	90
53.4374	92
53.4637	81
53.49	90
53.5162	90
53.5425	74
53.5687	82
53.595	85
53.6213	98
53.6475	81
53.6738	80
53.7	97
53.7263	106
53.7525	102
53.7788	87
53.8051	79
53.8313	90
53.8576	90
53.8839	102
53.9101	80
53.9364	87
53.9626	60
53.9889	82
54.0152	97
54.0414	74
54.0677	114
54.0939	83
54.1202	107
54.1465	75
54.1727	89
54.199	87
54.2252	88
54.2515	75
54.2778	83
54.304	84
54.3303	90
54.3565	96
54.3828	95
54.4091	69
54.4353	91
54.4616	90
54.4879	77
54.5141	79
54.5404	91
54.5666	95
54.5929	92
54.6191	85
54.6454	82
54.6717	87
54.6979	76
54.7242	83
54.7505	90
54.7767	99
54.803	76
54.8292	100
54.8555	103
54.8818	96
54.908	80
54.9343	81
54.9605	83
54.9868	90
55.0131	93
55.0393	86
55.0656	96
55.0918	95
55.1181	88
55.1444	87
55.1706	98
55.1969	87
55.2231	82
55.2494	95
55.2757	82
55.3019	94
55.3282	87
55.3544	88
55.3807	80
55.407	70
55.4332	60
55.4595	97
55.4858	70
55.512	93
55.5383	67
55.5645	81
55.5908	86
55.617	89
55.6433	76
55.6696	91
55.6958	105
55.7221	88
55.7484	83
55.7746	103
55.8009	89
55.8271	81
55.8534	83
55.8797	65
55.9059	83
55.9322	75
55.9584	86
55.9847	76
56.011	77
56.0372	106
56.0635	66
56.0897	84
56.116	95
56.1423	88
56.1685	90
56.1948	76
56.221	93
56.2473	88
56.2736	88
56.2998	106
56.3261	90
56.3524	94
56.3786	77
56.4049	114
56.4311	88
56.4574	75
56.4836	101
56.5099	85
56.5362	75
56.5624	78
56.5887	73
56.615	88
56.6412	98
56.6675	90
56.6937	68
56.72	82
56.7463	83
56.7725	74
56.7988	92
56.825	80
56.8513	87
56.8776	91
56.9038	86
56.9301	90
56.9563	82
56.9826	79
57.0089	93
57.0351	86
57.0614	70
57.0876	89
57.1139	87
57.1402	91
57.1664	81
57.1927	103
57.2189	76
57.2452	110
57.2715	98
57.2977	100
57.324	83
57.3503	78
57.3765	87
57.4028	82
57.429	78
57.4553	94
57.4816	87
57.5078	91
57.5341	84
57.5603	90
57.5866	81
57.6129	96
57.6391	82
57.6654	97
57.6916	89
57.7179	95
57.7442	91
57.7704	75
57.7967	88
57.8229	86
57.8492	79
57.8755	76
57.9017	87
57.928	82
57.9542	73
57.9805	84
58.0068	91
58.033	88
58.0593	83
58.0855	68
58.1118	84
58.1381	78
58.1643	111
58.1906	88
58.2169	77
58.2431	89
58.2694	93
58.2956	82
58.3219	100
58.3481	93
58.3744	92
58.4007	83
58.4269	91
58.4532	85
58.4794	92
58.5057	92
58.532	96
58.5582	84
58.5845	91
58.6108	84
58.637	96
58.6633	102
58.6895	71
58.7158	79
58.7421	83
58.7683	96
58.7946	80
58.8208	83
58.8471	86
58.8734	75
58.8996	84
58.9259	85
58.9521	82
58.9784	85
59.0047	83
59.0309	93
59.0572	83
59.0834	97
59.1097	84
59.136	78
59.1622	86
59.1885	81
59.2148	87
59.241	78
59.2673	79
59.2935	86
59.3198	96
59.346	85
59.3723	72
59.3986	101
59.4248	60
59.4511	80
59.4774	80
59.5036	89
59.5299	85
59.5561	91
59.5824	89
59.6087	80
59.6349	99
59.6612	79
59.6874	78
59.7137	88
59.74	83
59.7662	83
59.7925	80
59.8187	87
59.845	98
59.8713	84
59.8975	88
59.9238	98
59.95	107
59.9763	82
60.0026	101
60.0288	83
60.0551	86
60.0814	96
60.1076	80
60.1339	91
60.1601	98
60.1864	90
60.2126	63
60.2389	77
60.2652	82
60.2914	95
60.3177	82
60.344	86
60.3702	78
60.3965	98
60.4227	89
60.449	93
60.4753	74
60.5015	83
60.5278	92
60.554	88
60.5803	83
60.6066	95
60.6328	96
60.6591	86
60.6853	72
60.7116	83
60.7379	85
60.7641	92
60.7904	83
60.8167	78
60.8429	90
60.8692	93
60.8954	79
60.9217	95
60.9479	72
60.9742	82
61.0005	94
61.0267	66
61.053	91
61.0793	93
61.1055	107
61.1318	88
61.158	64
61.1843	83
61.2106	98
61.2368	84
61.2631	78
61.2893	81
61.3156	87
61.3419	87
61.3681	82
61.3944	90
61.4206	85
61.4469	78
61.4732	84
61.4994	87
61.5257	100
61.5519	101
61.5782	86
61.6045	81
61.6307	101
61.657	87
61.6833	79
61.7095	98
61.7358	101
61.762	94
61.7883	91
61.8145	94
61.8408	97
61.8671	87
61.8933	117
61.9196	91
61.9459	82
61.9721	91
61.9984	79
62.0246	90
62.0509	93
62.0772	81
62.1034	82
62.1297	111
62.1559	101
62.1822	73
62.2085	79
62.2347	92
62.261	103
62.2872	92
62.3135	109
62.3398	84
62.366	79
62.3923	87
62.4185	87
62.4448	108
62.4711	89
62.4973	105
62.5236	111
62.5498	126
62.5761	97
62.6024	93
62.6286	85
62.6549	113
62.6811	95
62.7074	94
62.7337	93
62.7599	112
62.7862	85
62.8124	103
62.8387	113
62.865	111
62.8912	111
62.9175	96
62.9438	97
62.97	88
62.9963	117
63.0225	87
63.0488	95
63.075	102
63.1013	92
63.1276	96
63.1538	96
63.1801	84
63.2064	88
63.2326	91
63.2589	109
63.2851	89
63.3114	102
63.3377	105
63.3639	90
63.3902	105
63.4164	82
63.4427	101
63.469	91
63.4952	96
63.5215	112
63.5477	118
63.574	92
63.6003	95
63.6265	106
63.6528	110
63.679	111
63.7053	98
63.7316	87
63.7578	103
63.7841	109
63.8103	108
63.8366	94
63.8629	110
63.8891	107
63.9154	86
63.9417	104
63.9679	113
63.9942	103
64.0204	108
64.0467	111
64.073	97
64.0992	104
64.1255	117
64.1517	95
64.178	124
64.2043	126
64.2305	106
64.2568	99
64.283	108
64.3093	114
64.3356	108
64.3618	95
64.3881	112
64.4143	91
64.4406	123
64.4669	114
64.4931	99
64.5194	117
64.5456	126
64.5719	117
64.5982	112
64.6244	118
64.6507	105
64.677	123
64.7032	132
64.7295	120
64.7557	108
64.782	103
64.8083	99
64.8345	111
64.8608	134
64.887	120
64.9133	117
64.9396	120
64.9658	138
64.9921	122
65.0183	125
65.0446	154
65.0709	130
65.0971	142
65.1234	128
65.1496	137
65.1759	137
65.2022	141
65.2284	114
65.2547	146
65.2809	125
65.3072	122
65.3335	145
65.3597	154
65.386	145
65.4122	131
65.4385	146
65.4648	148
65.491	123
65.5173	134
65.5435	156
65.5698	128
65.5961	143
65.6223	139
65.6486	152
65.6749	154
65.7011	149
65.7274	146
65.7536	137
65.7799	146
65.8062	130
65.8324	143
65.8587	146
65.8849	184
65.9112	145
65.9375	168
65.9637	170
65.99	183
66.0162	149
66.0425	183
66.0688	159
66.095	169
66.1213	161
66.1475	195
66.1738	164
66.2001	189
66.2263	180
66.2526	185
66.2788	145
66.3051	170
66.3314	196
66.3576	180
66.3839	171
66.4101	182
66.4364	187
66.4627	181
66.4889	174
66.5152	202
66.5414	182
66.5677	197
66.594	181
66.6202	174
66.6465	187
66.6728	186
66.699	172
66.7253	209
66.7515	203
66.7778	185
66.8041	188
66.8303	200
66.8566	186
66.8828	173
66.9091	182
66.9354	180
66.9616	171
66.9879	182
67.0141	203
67.0404	160
67.0667	214
67.0929	197
67.1192	165
67.1454	187
67.1717	175
67.198	167
67.2242	191
67.2505	176
67.2767	189
67.303	164
67.3293	179
67.3555	164
67.3818	169
67.4081	143
67.4343	152
67.4606	160
67.4868	177
67.5131	160
67.5393	177
67.5656	173
67.5919	147
67.6181	170
67.6444	146
67.6706	151
67.6969	169
67.7232	162
67.7494	156
67.7757	163
67.802	149
67.8282	153
67.8545	135
67.8807	148
67.907	143
67.9333	134
67.9595	132
67.9858	131
68.012	141
68.0383	132
68.0646	140
68.0908	121
68.1171	139
68.1433	111
68.1696	142
68.1959	137
68.2221	124
68.2484	117
68.2746	144
68.3009	106
68.3272	117
68.3534	142
68.3797	140
68.406	137
68.4322	134
68.4585	97
68.4847	109
68.511	104
68.5373	123
68.5635	110
68.5898	114
68.616	116
68.6423	107
68.6685	119
68.6948	116
68.7211	117
68.7473	103
68.7736	119
68.7999	100
68.8261	98
68.8524	100
68.8786	122
68.9049	110
68.9312	97
68.9574	93
68.9837	88
69.0099	106
69.0362	114
69.0625	110
69.0887	89
69.115	101
69.1412	103
69.1675	95
69.1938	109
69.22	93
69.2463	88
69.2725	85
69.2988	89
69.3251	107
69.3513	101
69.3776	109
69.4039	106
69.4301	83
69.4564	91
69.4826	86
69.5089	88
69.5352	95
69.5614	119
69.5877	104
69.6139	94
69.6402	78
69.6664	73
69.6927	96
69.719	104
69.7452	102
69.7715	97
69.7978	82
69.824	96
69.8503	93
69.8765	105
69.9028	80
69.9291	111
69.9553	117
69.9816	96
70.0079	80
70.0341	87
70.0604	103
70.0866	80
70.1129	111
70.1392	93
70.1654	82
70.1917	84
70.2179	72
70.2442	89
70.2704	85
70.2967	85
70.323	85
70.3492	79
70.3755	78
70.4018	70
70.428	82
70.4543	89
70.4805	88
70.5068	75
70.5331	101
70.5593	81
70.5856	82
70.6118	91
70.6381	72
70.6644	71
70.6906	67
70.7169	97
70.7431	76
70.7694	73
70.7957	64
70.8219	82
70.8482	81
70.8744	104
70.9007	92
70.927	72
70.9532	86
70.9795	83
71.0058	82
71.032	108
71.0583	74
71.0845	89
71.1108	71
71.1371	79
71.1633	77
71.1896	91
71.2158	78
71.2421	83
71.2683	74
71.2946	64
71.3209	85
71.3471	71
71.3734	85
71.3996	74
71.4259	87
71.4522	92
71.4784	80
71.5047	68
71.531	88
71.5572	75
71.5835	93
71.6097	83
71.636	75
71.6623	70
71.6885	94
71.7148	71
71.741	93
71.7673	74
71.7936	86
71.8198	83
71.8461	94
71.8723	72
71.8986	78
71.9249	74
71.9511	89
71.9774	81
72.0036	66
72.0299	63
72.0562	75
72.0824	75
72.1087	73
72.135	90
72.1612	73
72.1875	74
72.2137	75
72.24	68
72.2662	83
72.2925	68
72.3188	67
72.345	68
72.3713	71
72.3976	76
72.4238	75
[truncated: 288 more rows]

## Sheet: Supplementary Fig. 4a,b,c
Supplementary Fig. 4a			Supplementary Fig. 4b			Supplementary Fig. 4c
XPS			Mo 3d			Pd 3d
Binding energy (eV)	Counts (a.u.)		Binding energy (eV)	Counts (a.u.)		Binding energy (eV)	Counts (a.u.)
1351.08	371786		240.68	5611.07		347.68	38838.1
1350.08	370294		240.63	5730.16		347.63	38505.8
1349.08	367972		240.58	5761.72		347.58	38664.4
1348.08	365287		240.53	5773.76		347.53	39149.4
1347.08	362023		240.48	5725.53		347.48	38793.4
1346.08	359867		240.43	5720.34		347.43	38763.6
1345.08	360247		240.38	5768.78		347.38	38908.8
1344.08	357710		240.33	5752.66		347.33	38986.2
1343.08	353188		240.28	5762.73		347.28	39247.5
1342.08	350506		240.23	5789.08		347.23	39126.1
1341.08	350792		240.18	5793.86		347.18	38943.3
1340.08	350152		240.13	5839.74		347.13	39095.3
1339.08	346856		240.08	5911.16		347.08	39363.5
1338.08	345757		240.03	5899.8		347.03	39246.6
1337.08	345488		239.98	5870.41		346.98	39361.1
1336.08	345651		239.93	5838.68		346.93	39684.4
1335.08	344398		239.88	5785.4		346.88	39682.7
1334.08	341996		239.83	5799.8		346.83	39334.7
1333.08	340061		239.78	5797.96		346.78	39214.4
1332.08	338331		239.73	5752.13		346.73	39479.4
1331.08	335929		239.68	5794		346.68	39392.3
1330.08	337459		239.63	5864.49		346.63	39342.7
1329.08	336366		239.58	5746.14		346.58	39331.9
1328.08	333386		239.53	5701.16		346.53	39263.7
1327.08	334555		239.48	5701.72		346.48	39333.8
1326.08	334425		239.43	5746.6		346.43	39126.8
1325.08	333083		239.38	5776.62		346.38	39188.2
1324.08	332596		239.33	5771.27		346.33	39416.4
1323.08	329170		239.28	5710.12		346.28	39159.5
1322.08	326042		239.23	5710.9		346.23	39206.8
1321.08	323774		239.18	5819.71		346.18	39339.1
1320.08	322029		239.13	5822.01		346.13	39421.5
1319.08	322265		239.08	5776.7		346.08	39729.1
1318.08	320804		239.03	5784.58		346.03	39739.8
1317.08	320217		238.98	5813.5		345.98	39617.4
1316.08	320337		238.93	5818.25		345.93	39609.7
1315.08	319553		238.88	5836.12		345.88	39613.1
1314.08	317843		238.83	5793.8		345.83	39263.9
1313.08	318782		238.78	5754.43		345.78	39352.9
1312.08	316919		238.73	5721.43		345.73	39183.9
1311.08	315993		238.68	5754.1		345.68	39289.4
1310.08	315724		238.63	5776.06		345.63	39717.4
1309.08	315383		238.58	5753.73		345.58	40058.8
1308.08	315789		238.53	5686.41		345.53	40217.2
1307.08	315465		238.48	5765.39		345.48	39968.8
1306.08	313376		238.43	5886.48		345.43	39901
1305.08	311891		238.38	5873.08		345.38	39855.9
1304.08	311407		238.33	5854.15		345.33	39743.3
1303.08	313525		238.28	5874.24		345.28	40017.4
1302.08	314611		238.23	5839.79		345.23	40544.7
1301.08	311637		238.18	5785.7		345.18	40265.2
1300.08	309168		238.13	5813.7		345.13	40178.6
1299.08	309318		238.08	5850.26		345.08	40285.7
1298.08	308695		238.03	5854.71		345.03	40587.2
1297.08	307755		237.98	5862.02		344.98	40802.6
1296.08	307869		237.93	5842.27		344.93	40737.9
1295.08	306759		237.88	5759.74		344.88	41366.2
1294.08	305442		237.83	5763.64		344.83	41478.8
1293.08	301676		237.78	5825.57		344.78	41465.1
1292.08	300046		237.73	5858.89		344.73	41602.8
1291.08	299442		237.68	5813.6		344.68	41646
1290.08	297607		237.63	5752.4		344.63	42048.7
1289.08	295905		237.58	5755.12		344.58	42395.8
1288.08	296660		237.53	5742.24		344.53	42536.5
1287.08	297386		237.48	5801.72		344.48	42788.7
1286.08	294810		237.43	5827.59		344.43	43204.9
1285.08	293956		237.38	5782.3		344.38	43453
1284.08	292108		237.33	5829.29		344.33	43644.8
1283.08	291037		237.28	5868.86		344.28	43680.1
1282.08	292961		237.23	5863.07		344.23	43839.5
1281.08	293999		237.18	5867.97		344.18	44330.7
1280.08	294947		237.13	5829.29		344.13	44738.4
1279.08	294547		237.08	5799.39		344.08	45267.2
1278.08	292709		237.03	5792.49		344.03	45695
1277.08	290752		236.98	5861.18		343.98	45633.9
1276.08	292088		236.93	5803.46		343.93	45584.7
1275.08	293015		236.88	5791.4		343.88	45886
1274.08	292141		236.83	5877		343.83	46359.6
1273.08	290531		236.78	5869.62		343.78	46712.2
1272.08	291233		236.73	5845.57		343.73	46936.2
1271.08	290734		236.68	5788.16		343.68	47156.4
1270.08	290806		236.63	5810.05		343.63	47527.5
1269.08	292524		236.58	5844.96		343.58	47808.3
1268.08	291665		236.53	5814.15		343.53	48300.4
1267.08	290406		236.48	5827.85		343.48	48819.7
1266.08	288572		236.43	5831.13		343.43	49341.4
1265.08	290654		236.38	5928.08		343.38	49320.3
1264.08	292862		236.33	5929		343.33	49363.4
1263.08	291562		236.28	5799.79		343.28	49473.8
1262.08	288760		236.23	5752.17		343.23	49780.4
1261.08	286872		236.18	5815.49		343.18	50607.7
1260.08	286667		236.13	5807.14		343.13	50996.5
1259.08	286704		236.08	5830.89		343.08	51244.9
1258.08	284670		236.03	5887.16		343.03	51264.7
1257.08	285800		235.98	5834.98		342.98	51965.8
1256.08	284496		235.93	5845.62		342.93	53005.3
1255.08	282761		235.88	5866.87		342.88	53442.4
1254.08	285029		235.83	5803.49		342.83	53539.6
1253.08	284067		235.78	5896.24		342.78	53882.4
1252.08	282860		235.73	5959.27		342.73	54282.1
1251.08	283859		235.68	5879.49		342.68	54771.1
1250.08	286850		235.63	5806		342.63	55401.3
1249.08	287646		235.58	5801.42		342.58	56277.2
1248.08	288344		235.53	5824.16		342.53	56797.9
1247.08	289518		235.48	5796.89		342.48	57437.9
1246.08	290925		235.43	5819.88		342.43	57909.3
1245.08	292267		235.38	5895.02		342.38	58764.2
1244.08	294335		235.33	5795.39		342.33	59665.6
1243.08	294239		235.28	5772.24		342.28	60560.2
1242.08	291649		235.23	5836.66		342.23	61874
1241.08	288032		235.18	5824.75		342.18	63066.6
1240.08	286602		235.13	5788.64		342.13	63906.3
1239.08	284545		235.08	5857.6		342.08	64688.9
1238.08	280171		235.03	5886.33		342.03	66034.6
1237.08	277765		234.98	5832.82		341.98	67434.8
1236.08	276219		234.93	5824.41		341.93	68520.1
1235.08	273397		234.88	5794.86		341.88	70798.1
1234.08	273425		234.83	5841.98		341.83	73029.1
1233.08	273465		234.78	5889.24		341.78	75052.1
1232.08	273816		234.73	5905.82		341.73	77079.6
1231.08	272241		234.68	5846.23		341.68	79964.1
1230.08	271637		234.63	5797.08		341.63	83747.3
1229.08	273570		234.58	5835.07		341.58	86751.4
1228.08	274745		234.53	5840.02		341.53	90214.3
1227.08	273751		234.48	5870.92		341.48	94294.2
1226.08	273553		234.43	5814.92		341.43	98834.1
1225.08	273593		234.38	5712.45		341.38	103757
1224.08	274042		234.33	5808.23		341.33	107730
1223.08	273168		234.28	5894.63		341.28	112790
1222.08	272750		234.23	5862.45		341.23	118557
1221.08	273347		234.18	5874.45		341.18	123124
1220.08	273286		234.13	5877.63		341.13	128129
1219.08	273750		234.08	5893.17		341.08	131560
1218.08	273170		234.03	5925.75		341.03	134899
1217.08	272366		233.98	5918.95		340.98	137793
1216.08	272314		233.93	5829.33		340.93	139685
1215.08	272333		233.88	5828.43		340.88	139309
1214.08	271451		233.83	5870.32		340.83	138484
1213.08	269638		233.78	5852.98		340.78	136887
1212.08	267846		233.73	5798.02		340.73	134237
1211.08	266940		233.68	5781.33		340.68	131218
1210.08	266748		233.63	5818.77		340.63	128024
1209.08	264586		233.58	5880.72		340.58	123428
1208.08	262471		233.53	5858.77		340.53	118913
1207.08	258705		233.48	5859.41		340.48	115169
1206.08	255492		233.43	5891.35		340.43	111199
1205.08	253389		233.38	5894.07		340.38	107625
1204.08	248473		233.33	5870.89		340.33	103536
1203.08	243016		233.28	5930.46		340.28	99274.2
1202.08	238377		233.23	5924.52		340.23	94562.4
1201.08	234918		233.18	5878.54		340.18	88708.1
1200.08	229981		233.13	5960.77		340.13	83639.6
1199.08	226476		233.08	5926.96		340.08	78460.4
1198.08	226720		233.03	5922.08		340.03	73092.9
1197.08	224712		232.98	5953.03		339.98	68042.5
1196.08	223191		232.93	6011.96		339.93	63136.5
1195.08	220499		232.88	6003.13		339.88	58306
1194.08	219235		232.83	5952.92		339.83	54463
1193.08	222208		232.78	5912.01		339.78	51319.2
1192.08	221559		232.73	5895.19		339.73	48844.4
1191.08	219950		232.68	5944.56		339.68	46319.9
1190.08	220258		232.63	5859.78		339.63	44056.4
1189.08	221492		232.58	5863.31		339.58	42462.4
1188.08	223286		232.53	5931.14		339.53	41226.7
1187.08	222159		232.48	5907.57		339.48	40275.6
1186.08	221820		232.43	5907.94		339.43	39523.7
1185.08	221735		232.38	5941.31		339.38	38813.6
1184.08	221369		232.33	5921.8		339.33	38829.4
1183.08	221626		232.28	5928.56		339.28	38381.3
1182.08	222449		232.23	5973.67		339.23	37681.9
1181.08	221328		232.18	5972.83		339.18	37309.6
1180.08	220205		232.13	5956.69		339.13	37324
1179.08	219978		232.08	5939.44		339.08	37644.3
1178.08	220885		232.03	5929.91		339.03	37311.8
1177.08	219898		231.98	5934.86		338.98	36877.1
1176.08	218371		231.93	5884.74		338.93	37030.9
1175.08	216073		231.88	5873.98		338.88	36801.9
1174.08	214021		231.83	5851.03		338.83	36968.5
1173.08	212459		231.78	5902.51		338.78	37230.6
1172.08	211164		231.73	5932.14		338.73	37264.8
1171.08	210282		231.68	5954.95		338.68	37846.7
1170.08	209781		231.63	5937.03		338.63	37711.5
1169.08	209078		231.58	5921.52		338.58	37338.8
1168.08	210138		231.53	5933.25		338.53	37547
1167.08	212490		231.48	5958.12		338.48	37840.2
1166.08	214835		231.43	5957.23		338.43	38129.3
1165.08	217939		231.38	5970.82		338.38	38231.7
1164.08	223312		231.33	5946.23		338.33	38307.1
1163.08	232439		231.28	5860.8		338.28	38408
1162.08	244717		231.23	5838.38		338.23	39135.4
1161.08	264249		231.18	6014.63		338.18	39393.9
1160.08	283956		231.13	6043.63		338.13	39711
1159.08	289029		231.08	5860.34		338.08	40441.9
1158.08	281203		231.03	5857.15		338.03	40173.7
1157.08	271893		230.98	5885.49		337.98	40033.2
1156.08	263009		230.93	5949.84		337.93	40660.8
1155.08	254715		230.88	5902.31		337.88	41327.3
1154.08	243502		230.83	5850.75		337.83	41655.5
1153.08	224719		230.78	5966.17		337.78	42323.5
1152.08	206486		230.73	6029.14		337.73	42627.8
1151.08	194973		230.68	6068.09		337.68	42848.6
1150.08	188920		230.63	5959.83		337.63	43634.6
1149.08	184090		230.58	5878.5		337.58	44618
1148.08	179759		230.53	5914.44		337.53	45126.2
1147.08	176036		230.48	5926.88		337.48	45496
1146.08	171679		230.43	6028.8		337.43	46138.2
1145.08	170112		230.38	6054.33		337.38	47128.7
1144.08	169229		230.33	6033.34		337.33	47955
1143.08	170094		230.28	5963.25		337.28	48758.9
1142.08	170470		230.23	5917.32		337.23	49311.4
1141.08	169880		230.18	5915.32		337.18	49907.8
1140.08	169408		230.13	5988.95		337.13	51008.5
1139.08	167271		230.08	5971.22		337.08	51894.6
1138.08	168169		230.03	5952.34		337.03	52904.2
1137.08	168481		229.98	5942.06		336.98	54222.5
1136.08	167619		229.93	5895.87		336.93	55263.9
1135.08	168479		229.88	5942.41		336.88	57137.7
1134.08	168880		229.83	5975.02		336.83	59115.7
1133.08	169151		229.78	5972.1		336.78	60853.1
1132.08	168787		229.73	5956.69		336.73	62493.9
1131.08	169698		229.68	5947.71		336.68	64442.3
1130.08	168393		229.63	5953.8		336.63	67210.6
1129.08	167434		229.58	5961.8		336.58	69553.7
1128.08	169013		229.53	6012.76		336.53	73291.5
1127.08	167730		229.48	6033.81		336.48	76979.7
1126.08	168412		229.43	6006.99		336.43	80636.4
1125.08	169670		229.38	5998.95		336.38	85060.8
1124.08	169752		229.33	5990.47		336.33	90303
1123.08	169062		229.28	6011.34		336.28	95009.5
1122.08	168994		229.23	5975.06		336.23	101150
1121.08	170447		229.18	5860.48		336.18	109057
1120.08	170513		229.13	5866		336.13	115703
1119.08	169876		229.08	5952.39		336.08	122057
1118.08	169526		229.03	5978.2		336.03	129405
1117.08	169961		228.98	6024.27		335.98	137780
1116.08	170384		228.93	6030.67		335.93	146435
1115.08	169867		228.88	6077.49		335.88	154242
1114.08	170180		228.83	6012.97		335.83	162732
1113.08	170250		228.78	5992.23		335.78	169330
1112.08	169643		228.73	5964.36		335.73	173433
1111.08	169925		228.68	6012.79		335.68	176231
1110.08	171521		228.63	6083.25		335.63	177839
1109.08	170774		228.58	6054.19		335.58	177658
1108.08	171290		228.53	6079.58		335.53	175335
1107.08	172024		228.48	6123.49		335.48	171243
1106.08	171535		228.43	6096.4		335.43	165873
1105.08	170984		228.38	6094.56		335.38	159423
1104.08	170817		228.33	6021.9		335.33	152923
1103.08	171825		228.28	6136.29		335.28	145826
1102.08	172065		228.23	6113.64		335.23	139942
1101.08	170371		228.18	6054.41		335.18	134356
1100.08	171357		228.13	6069.83		335.13	127837
1099.08	171461		228.08	6060.08		335.08	122189
1098.08	172262		228.03	6039.93		335.03	116321
1097.08	172051		227.98	6125.35		334.98	108164
1096.08	172510		227.93	6201.29		334.93	100237
1095.08	171511		227.88	6136.76		334.88	92297.5
1094.08	171975		227.83	6101.88		334.83	83749.3
1093.08	172350		227.78	6123.43		334.78	74804.5
1092.08	172279		227.73	6145.1		334.73	66597
1091.08	173307		227.68	6109.59		334.68	58630.1
1090.08	173483		227.63	6117.1		334.63	51274.8
1089.08	172366		227.58	6115.8		334.58	44790.6
1088.08	171814		227.53	6079.17		334.53	39135.4
1087.08	172078		227.48	6088.05		334.48	34909.3
1086.08	171995		227.43	6184.26		334.43	31263.2
1085.08	172844		227.38	6177		334.38	27940.9
1084.08	172709		227.33	6071.67		334.33	24987.2
1083.08	172249		227.28	6125.57		334.28	22899.6
1082.08	172544		227.23	6249.4		334.23	21343.5
1081.08	172796		227.18	6287.82		334.18	19686.1
1080.08	171954		227.13	6299.32		334.13	18512.5
1079.08	172622		227.08	6246.88		334.08	17583.9
1078.08	173534		227.03	6204.59		334.03	16578.8
1077.08	174311		226.98	6213.07		333.98	15916.7
1076.08	174853		226.93	6191.4		333.93	15493.6
1075.08	174425		226.88	6201.89		333.88	14952
1074.08	174064		226.83	6198.64		333.83	14170.6
1073.08	174303		226.78	6169.51		333.78	13443.7
1072.08	175765		226.73	6186.16		333.73	12945.9
1071.08	176623		226.68	6242.54		333.68	12913.9
1070.08	177309		226.63	6231.67		333.63	12622.3
1069.08	175570		226.58	6198.26		333.58	12275.9
1068.08	173880		226.53	6216.4		333.53	11885.7
1067.08	172887		226.48	6152.33		333.48	11215
1066.08	173885		226.43	6147.41		333.43	10951.9
1065.08	175321		226.38	6208.99		333.38	11093.9
1064.08	174796		226.33	6209.64		333.33	10840.8
1063.08	174366		226.28	6189.6		333.28	10893
1062.08	173725		226.23	6167.18		333.23	10825.1
1061.08	173666		226.18	6166.9		333.18	10521.6
1060.08	173965		226.13	6170.08		333.13	10170.4
1059.08	175436		226.08	6235.11		333.08	10104.1
1058.08	175366		226.03	6095.84		333.03	10044.3
1057.08	174685		225.98	6073.44		332.98	9610.33
1056.08	176054		225.93	6204.78		332.93	9430.41
1055.08	176593		225.88	6223.5		332.88	9446.05
1054.08	175606		225.83	6108.35		332.83	9335.89
1053.08	173199		225.78	6131.49		332.78	9220.09
1052.08	174345		225.73	6119.09		332.73	9380.5
1051.08	175836		225.68	6117.18		332.68	9356.51
1050.08	176721		225.63	6095.71		332.63	9431.31
1049.08	177093		225.58	6090.73		332.58	9011.86
1048.08	176550		225.53	6112.1		332.53	8724.54
1047.08	176081		225.48	6113.78		332.48	8972.54
1046.08	177686		225.43	6017.7		332.43	8931.74
1045.08	178923		225.38	6043.78		332.38	8827.6
1044.08	178008		225.33	6120.76		332.33	8744.8
1043.08	177358		225.28	6053.17		332.28	8572.54
1042.08	177637		225.23	6082.85		332.23	8560.49
1041.08	178348		225.18	6033.36		332.18	8595.83
1040.08	179081		225.13	5882.79		332.13	8425.02
1039.08	177382		225.08	5831.45		332.08	8257.29
1038.08	178060		225.03	5895.08		332.03	8517.7
1037.08	179507		224.98	5970.23		331.98	8595.14
1036.08	178504		224.93	6002.46		331.93	8540.23
1035.08	178329		224.88	6028.34		331.88	8293.9
1034.08	179630		224.83	6015.13		331.83	8077.22
1033.08	180090		224.78	5991.33		331.78	8202.89
1032.08	179661		224.73	6035.64		331.73	8453.62
1031.08	178738		224.68	6016.67		331.68	8315.04
1030.08	178457		224.63	5994.86		331.63	8182.95
1029.08	180117		224.58	5963.08		331.58	8198.44
1028.08	181475		224.53	5982.09		331.53	8077.75
1027.08	180745		224.48	5965		331.48	8033.69
1026.08	181132		224.43	5909.95		331.43	8093.86
1025.08	181884		224.38	5869.94		331.38	7937.14
1024.08	180609		224.33	5887.91		331.33	8061.19
1023.08	180909		224.28	5960.14		331.28	7942.98
1022.08	182183		224.23	5925.31		331.23	7800.9
1021.08	181299		224.18	5913.22		331.18	7841.39
1020.08	181319		224.13	5932.11		331.13	7757.43
1019.08	181330		224.08	5889.51		331.08	7822.89
1018.08	181628		224.03	5903.97		331.03	7733.53
1017.08	180685		223.98	5963.85		330.98	7632.78
1016.08	181199		223.93	5931.21		330.93	7811.32
1015.08	183379		223.88	5923.25		330.88	7916.44
1014.08	184002		223.83	5952.72		330.83	8046.62
1013.08	183894		223.78	5967.02		330.78	7971.03
1012.08	183688		223.73	5979.05		330.73	7860.43
1011.08	182582		223.68	5994.29		330.68	7754.02
1010.08	182862		223.63	5928.51		330.63	7605.5
1009.08	182926		223.58	5802.93		330.58	7602.48
1008.08	182685		223.53	5851.29		330.53	7845.26
1007.08	182797		223.48	5920.16		330.48	7748.15
1006.08	183522		223.43	5902.85		330.43	7773.86
1005.08	184523		223.38	5878.69		330.38	7847.23
1004.08	182234		223.33	5941.6		330.33	7609.03
1003.08	181616		223.28	5982.08		330.28	7395.93
1002.08	182992		223.23	5901.76		330.23	7362.09
1001.08	183110		223.18	5897.01		330.18	7553.97
1000.08	184135		223.13	5921.04		330.13	7704.23
999.08	186295		223.08	5908.19		330.08	7555.48
998.08	185655		223.03	5938.2		330.03	7506.46
997.08	185949		222.98	5923.42		329.98	7496.55
996.08	185480		222.93	5958.52		329.93	7469.11
995.08	185645		222.88	5921.23		329.88	7639.57
994.08	185807		222.83	5864.18		329.83	7571.44
993.08	186949		222.78	5855.58		329.78	7393.91
992.08	186606		222.73	5936.5		329.73	7402.31
991.08	185705		222.68	5927.14		329.68	7467.69
990.08	184899
989.08	185690
988.08	185545
987.08	185277
986.08	185636
985.08	186072
984.08	186628
983.08	186434
982.08	186689
981.08	187531
980.08	188556
979.08	188071
978.08	188930
977.08	191229
976.08	191101
975.08	191275
974.08	192738
973.08	190787
972.08	189582
971.08	189299
970.08	188783
969.08	188428
968.08	187733
967.08	187215
966.08	185637
965.08	184304
964.08	184450
963.08	185186
962.08	183323
961.08	182034
960.08	181946
959.08	182962
958.08	182567
957.08	182096
956.08	183556
955.08	183808
954.08	183600
953.08	184400
952.08	184186
951.08	184568
950.08	183644
949.08	183436
948.08	184699
947.08	184102
946.08	183745
945.08	185967
944.08	185740
943.08	185604
942.08	187172
941.08	186441
940.08	186824
939.08	186113
938.08	185893
937.08	186379
936.08	187412
935.08	188001
934.08	186671
933.08	187300
932.08	188794
931.08	189978
930.08	189727
929.08	188841
928.08	188920
927.08	189698
926.08	189183
925.08	189473
924.08	188970
923.08	188258
922.08	190322
921.08	190624
920.08	189756
919.08	190224
918.08	190336
917.08	188469
916.08	189751
915.08	190550
914.08	190643
913.08	192243
912.08	191523
911.08	190808
910.08	192981
909.08	192216
908.08	192127
907.08	193397
906.08	192873
905.08	193173
904.08	193661
903.08	194375
902.08	193940
901.08	194300
900.08	193828
899.08	194282
898.08	195063
897.08	193175
896.08	193894
895.08	194473
894.08	195011
893.08	195171
892.08	195257
891.08	195723
890.08	196395
889.08	196732
888.08	195699
887.08	198150
886.08	199201
885.08	198469
884.08	198140
883.08	199416
882.08	198748
881.08	198143
880.08	198323
879.08	199075
878.08	199823
877.08	198407
876.08	198876
875.08	200276
874.08	199721
873.08	199919
872.08	199933
871.08	200857
870.08	200937
869.08	200368
868.08	200912
867.08	202353
866.08	202864
865.08	201600
864.08	200852
863.08	201729
862.08	202603
861.08	201706
860.08	203455
859.08	204237
858.08	203471
857.08	202659
856.08	203433
855.08	205091
854.08	205607
853.08	204939
852.08	204444
851.08	205418
850.08	205018
849.08	206200
848.08	205698
847.08	205103
846.08	206498
845.08	206978
844.08	207114
843.08	208412
842.08	208510
841.08	207200
840.08	207061
839.08	208107
838.08	209427
837.08	209209
836.08	208256
835.08	209665
834.08	209593
833.08	208848
832.08	209242
831.08	209712
830.08	209717
829.08	210471
828.08	210979
827.08	212365
826.08	210896
825.08	211541
824.08	211735
823.08	212398
822.08	213567
821.08	213915
820.08	213926
819.08	213847
818.08	213440
817.08	213848
816.08	214526
815.08	214464
814.08	214795
813.08	216182
812.08	216382
811.08	215282
810.08	214942
809.08	214034
808.08	213504
807.08	214894
806.08	217389
805.08	217739
804.08	217656
803.08	218826
802.08	219725
801.08	218329
800.08	217138
799.08	217329
798.08	216928
797.08	217479
796.08	217846
795.08	220674
794.08	221743
793.08	219910
792.08	220118
791.08	220503
790.08	219526
789.08	219257
788.08	220264
787.08	222250
786.08	222731
785.08	221145
784.08	222634
783.08	223061
782.08	222353
781.08	222323
780.08	224615
779.08	225046
778.08	224556
777.08	225214
776.08	225995
775.08	224498
774.08	225288
773.08	226301
772.08	226302
771.08	226147
770.08	226445
769.08	226928
768.08	228017
767.08	228013
766.08	227362
765.08	229308
764.08	227969
763.08	228086
762.08	228806
761.08	229494
760.08	230301
759.08	230935
758.08	231360
757.08	230731
756.08	230883
755.08	231813
754.08	233219
753.08	233091
752.08	232588
751.08	232157
750.08	233477
749.08	234768
748.08	232887
747.08	232128
746.08	233653
745.08	233263
744.08	234398
743.08	235235
742.08	234345
741.08	234574
740.08	234854
739.08	234965
738.08	235567
737.08	235367
736.08	235941
735.08	237621
734.08	237838
733.08	237698
732.08	238412
731.08	238904
730.08	240645
729.08	240662
728.08	240038
727.08	241527
726.08	241165
725.08	240536
724.08	240850
723.08	242831
722.08	242822
721.08	241947
720.08	241013
719.08	241536
718.08	241971
717.08	240977
716.08	243479
715.08	245405
714.08	244409
713.08	244930
712.08	245361
711.08	244674
710.08	246817
709.08	246494
708.08	245646
707.08	247407
706.08	246671
705.08	247304
704.08	248894
703.08	249630
702.08	249636
701.08	251176
700.08	250469
699.08	250085
698.08	251193
697.08	250920
696.08	251094
695.08	251707
694.08	250409
693.08	250022
692.08	251515
691.08	253790
690.08	254253
689.08	252872
688.08	252701
687.08	254768
686.08	255066
685.08	254837
684.08	255699
683.08	255895
682.08	257914
681.08	260686
680.08	261363
679.08	260833
678.08	261855
677.08	262127
676.08	263948
675.08	267656
674.08	270568
673.08	272800
672.08	273652
671.08	273964
670.08	272314
669.08	267387
668.08	263812
667.08	261018
666.08	257546
665.08	253554
664.08	252659
663.08	253639
662.08	251905
661.08	249465
660.08	250365
659.08	249562
658.08	247706
657.08	247812
656.08	247901
655.08	248346
654.08	248868
653.08	247884
652.08	248475
651.08	249763
650.08	251001
649.08	252190
648.08	251483
647.08	249636
646.08	248956
645.08	249620
644.08	250947
643.08	251520
642.08	250965
641.08	250389
640.08	252399
639.08	252332
638.08	252756
637.08	252604
636.08	253083
635.08	254654
634.08	254429
633.08	254140
632.08	256221
631.08	257943
630.08	256098
629.08	254633
628.08	254319
627.08	254948
626.08	255808
625.08	256309
624.08	256208
623.08	255404
622.08	257111
621.08	257833
620.08	260157
619.08	263727
618.08	260116
617.08	257475
616.08	259086
615.08	258589
614.08	260030
613.08	261100
612.08	260640
611.08	260473
610.08	262059
609.08	261488
608.08	261176
607.08	263349
606.08	264665
605.08	265508
604.08	262617
603.08	263170
602.08	264777
601.08	263844
600.08	263446
599.08	264271
598.08	266426
597.08	266694
596.08	266800
595.08	269169
594.08	269220
593.08	267614
592.08	269529
591.08	270566
590.08	271362
589.08	273379
588.08	272759
587.08	272951
586.08	273458
585.08	272008
584.08	271293
583.08	272484
582.08	272544
581.08	270795
580.08	272298
579.08	273482
578.08	272176
577.08	272739
576.08	273277
575.08	273202
574.08	273410
573.08	273124
572.08	275299
571.08	279437
570.08	283203
569.08	283017
568.08	285691
567.08	291262
566.08	295384
565.08	299153
564.08	303442
563.08	314369
562.08	334121
561.08	358551
560.08	365554
559.08	337380
558.08	301435
557.08	279845
556.08	269464
555.08	263339
554.08	259496
553.08	256517
552.08	255952
551.08	254061
550.08	251376
549.08	249471
548.08	247087
547.08	245831
546.08	246463
545.08	247689
544.08	248719
543.08	250262
542.08	253061
541.08	256480
540.08	261590
539.08	270044
538.08	276915
537.08	284560
536.08	301145
535.08	332420
534.08	382298
533.08	436390
532.08	434882
531.08	364375
530.08	282016
529.08	230875
528.08	209211
527.08	199750
526.08	193065
525.08	189303
524.08	187529
523.08	186684
522.08	185883
521.08	185073
520.08	183490
519.08	183977
518.08	184437
517.08	183195
516.08	182953
515.08	182057
514.08	182157
513.08	181293
512.08	180475
511.08	182039
510.08	180690
509.08	180039
508.08	181089
507.08	181505
506.08	180957
505.08	183793
504.08	182960
503.08	183124
502.08	182986
501.08	182186
500.08	182927
499.08	184050
498.08	184538
497.08	184730
496.08	184109
495.08	183531
494.08	184473
493.08	185822
492.08	186781
491.08	186181
490.08	185401
489.08	185091
488.08	186963
487.08	189725
486.08	189080
485.08	187501
484.08	185987
483.08	186001
482.08	186661
481.08	187723
480.08	187912
479.08	187540
478.08	188915
477.08	189171
476.08	189752
475.08	188970
474.08	188489
473.08	188113
472.08	188668
471.08	189060
470.08	190271
469.08	191645
468.08	190236
467.08	189596
466.08	191090
465.08	191166
464.08	191352
463.08	190759
462.08	191980
461.08	193133
460.08	192691
459.08	192855
458.08	192612
457.08	192030
456.08	193046
455.08	193697
454.08	192282
453.08	192640
452.08	194896
451.08	195713
450.08	196310
449.08	195327
448.08	194786
447.08	196429
446.08	197559
445.08	196873
444.08	196223
443.08	196318
442.08	198492
441.08	199724
440.08	199740
439.08	199630
438.08	200011
437.08	200937
436.08	200680
435.08	201998
434.08	201001
433.08	200916
432.08	200027
431.08	199652
430.08	201380
429.08	201556
428.08	201544
427.08	203108
426.08	204180
425.08	203177
424.08	202258
423.08	202010
422.08	203041
421.08	204048
420.08	203261
419.08	203934
418.08	206105
417.08	206317
416.08	207296
415.08	207287
414.08	204909
413.08	204816
412.08	206229
411.08	206527
410.08	207549
409.08	209482
408.08	210701
407.08	209371
406.08	207894
405.08	208533
404.08	210132
403.08	211513
402.08	212454
401.08	214310
400.08	217636
399.08	217761
398.08	214053
397.08	211487
396.08	209643
395.08	209772
394.08	210209
393.08	210063
392.08	209636
391.08	208043
390.08	207076
389.08	208622
388.08	209455
387.08	209434
386.08	213056
385.08	213787
384.08	213250
383.08	215597
382.08	216760
381.08	216173
380.08	217554
379.08	218445
378.08	220243
377.08	220581
376.08	220354
375.08	222777
374.08	225630
373.08	228087
372.08	230333
371.08	230777
370.08	232179
369.08	233555
368.08	234373
367.08	235618
366.08	236987
365.08	237767
364.08	236265
363.08	235113
362.08	234612
361.08	235032
360.08	234931
359.08	232854
358.08	226830
357.08	222664
356.08	220561
355.08	215997
354.08	211929
353.08	212595
352.08	215290
351.08	215914
350.08	219840
349.08	226322
348.08	232786
347.08	237581
346.08	240620
345.08	251582
344.08	276167
343.08	321622
342.08	445558
341.08	617418
340.08	490720
339.08	282926
338.08	257287
337.08	375174
336.08	681567
335.08	603940
334.08	235326
333.08	76431
332.08	56763.1
331.08	50529.6
330.08	47079.8
329.08	45800.8
328.08	44658.6
327.08	44257
326.08	45329.9
325.08	45425.2
324.08	45009
323.08	44781.2
322.08	45146.7
321.08	45612.6
320.08	45603.7
319.08	45477.4
318.08	44498.2
317.08	44562.6
316.08	44721.8
315.08	44129.2
314.08	43944
313.08	43930.8
312.08	43647.1
311.08	44461.8
310.08	45019
309.08	44342.2
308.08	43726.6
307.08	43838.4
306.08	44112.2
305.08	43923.4
304.08	43740.8
303.08	43269
302.08	43133.5
301.08	42733.3
300.08	42236.2
299.08	42040.9
298.08	41279.5
297.08	40802.6
296.08	40655.1
295.08	40113.8
294.08	40161.7
293.08	40949.2
292.08	42155.9
291.08	44064.4
290.08	47013.9
289.08	53064.7
288.08	58899.4
287.08	66021
286.08	85375.8
285.08	109040
284.08	85924.7
283.08	47769.1
282.08	35927.7
281.08	34267.8
280.08	33767.4
279.08	33785.6
278.08	34079
277.08	34036.3
276.08	33373.5
275.08	33723.5
274.08	34106.3
273.08	34104.5
272.08	34663.3
271.08	34592
270.08	34435.1
269.08	35162.8
268.08	34819.5
267.08	33335.6
266.08	34260.2
265.08	34915.3
264.08	34599.5
263.08	34663.7
262.08	34398
261.08	34193.9
260.08	34855.8
259.08	35191.9
258.08	34259.2
257.08	34222.6
256.08	34560.1
255.08	35208
254.08	35446.8
253.08	35938.1
252.08	36256.6
251.08	35913.9
250.08	35051.3
249.08	34699.4
248.08	34924.5
247.08	35830.8
246.08	36240.5
245.08	35207.9
244.08	35479.4
243.08	36122.2
242.08	35891.6
241.08	35308.2
240.08	35518.5
239.08	35651
238.08	36041.3
237.08	36324.7
236.08	36027.7
235.08	35768.4
234.08	36376.6
233.08	36819.3
232.08	36868.5
231.08	36920.7
230.08	37281.4
229.08	38044
228.08	37924.3
227.08	37959
226.08	38093.5
225.08	36725.9
224.08	36488.1
223.08	37221.1
222.08	37176
221.08	36985.5
220.08	36706
219.08	36968.7
218.08	36411.5
217.08	36458.9
216.08	36820.6
215.08	37279.3
214.08	37666.2
213.08	37421.1
212.08	37037.6
211.08	37385.6
210.08	36841.5
209.08	36332.7
208.08	37129.6
207.08	37589.2
206.08	37562.3
205.08	37408.6
204.08	37401.2
203.08	37423.5
202.08	37674.1
201.08	38045.5
200.08	38094.5
199.08	37827.6
198.08	38532
197.08	39112.7
196.08	38488
195.08	38199.3
194.08	38678.9
193.08	38564.7
192.08	38305
191.08	39106.1
190.08	39183.2
189.08	38864.3
188.08	38902.5
187.08	38591.4
186.08	39351.2
185.08	39013.9
184.08	38685.3
183.08	39414.1
182.08	40185
181.08	39399.5
180.08	38877.9
179.08	38544.5
178.08	39163.2
177.08	39256.4
176.08	39152.4
175.08	39507.5
174.08	39849.2
173.08	40338.1
172.08	39860.9
171.08	39673.5
170.08	40287.1
169.08	40418.4
168.08	40351.9
167.08	40114.8
166.08	40661.2
165.08	41297.8
164.08	41968.9
163.08	43262.8
162.08	43270.8
161.08	41422.3
160.08	40403.2
159.08	40506.3
158.08	41099.6
157.08	41609.2
156.08	41224.1
155.08	40361
154.08	40339.9
153.08	40142
152.08	40298.2
151.08	41206.6
150.08	41654.3
149.08	40489.8
148.08	40231.8
147.08	40844
146.08	40906.6
145.08	41269.7
144.08	41370.3
143.08	41194.5
142.08	41666.8
141.08	42368.1
140.08	42070.9
139.08	41675.3
138.08	42323.5
137.08	42610.8
136.08	42081.8
135.08	42065.6
134.08	42470.3
133.08	42969.3
132.08	42152.9
131.08	42477.9
130.08	42837
129.08	42799.9
128.08	43365.6
127.08	43815.4
126.08	43952
125.08	43236.5
124.08	42873.4
123.08	43290.3
122.08	43131.2
121.08	43882.6
120.08	44079.9
119.08	43532.3
118.08	43665.9
117.08	43810.2
116.08	44348
115.08	44053.6
114.08	44439.8
113.08	45180.3
112.08	44155.5
111.08	43026
110.08	44280.5
109.08	45055.9
108.08	44567.1
107.08	44570.8
106.08	44208.4
105.08	44249.3
104.08	45442.6
103.08	45049.4
102.08	45386.8
101.08	45901.6
100.08	44859.2
99.08	44831.4
98.08	45587.6
97.08	46309.5
96.08	47016
95.08	48055
94.08	49248.5
93.08	49718
92.08	50777.2
91.08	51820.6
90.08	53508.4
89.08	56243.7
88.08	57583.7
87.08	56741.8
86.08	54113.6
85.08	50066
84.08	47719.9
83.08	45888.2
82.08	44517.3
81.08	44203.4
80.08	43828
79.08	43076.1
78.08	42547.9
77.08	42468.9
76.08	42549.1
75.08	42492.7
74.08	42434.8
73.08	42584.5
72.08	42590.7
71.08	42331.8
70.08	42876.5
69.08	42275.6
68.08	41663.6
67.08	41616.4
66.08	42060.4
65.08	42915.2
64.08	43038.6
63.08	44305.4
62.08	45313.8
61.08	46972.6
60.08	49939.2
59.08	52877.9
58.08	55906.1
57.08	58250
56.08	60400.2
55.08	63046.9
54.08	65286.1
53.08	65481
52.08	65673.9
51.08	63446.2
50.08	57680.1
49.08	49921.6
48.08	42081.8
47.08	34951.3
46.08	29413.7
45.08	26571.2
44.08	25170.1
43.08	23104.3
42.08	21725.6
41.08	21393.9
40.08	20593
39.08	20213.4
38.08	20296.1
37.08	20319.1
36.08	20201.4
35.08	20282.6
34.08	20506.6
33.08	21055.7
32.08	21359
31.08	20971
30.08	20689.2
29.08	21034
28.08	21938.6
27.08	21588
26.08	21254.5
25.08	20673.7
24.08	19947.9
23.08	18837.1
22.08	18482.9
21.08	18929.8
20.08	18421.6
19.08	18005.6
18.08	17677.1
17.08	17534.9
16.08	16988
15.08	16948.1
14.08	17685.8
13.08	17951.4
12.08	18400
11.08	19529.5
10.08	21040.3
9.08	23112.4
8.08	24550.6
7.08	27008.4
6.08	33006.8
5.08	45451.1
4.08	60214.4
3.08	71336.9
2.08	74352.1
1.08	64075.8
0.08	31551.4
-0.92	6805.08
-1.92	1666.49
-2.92	839.861
-3.92	550.719
-4.92	440.423
-5.92	224.47
-6.92	199.698
-7.92	259.375
-8.92	229.162

## Sheet: Supplementary Fig. 5
Supplementary Fig. 5
	GOx	PdMo	PMNS	PMNSG
Wavenumber (cm-1)	Transmittance (%)
4000	92.63	96.06	91.86	99.46
3999	92.58	95.98	91.77	99.45
3998	92.52	95.89	91.69	99.44
3997	92.47	95.78	91.61	99.43
3996	92.42	95.67	91.55	99.42
3995	92.37	95.57	91.5	99.4
3994	92.32	95.48	91.46	99.39
3993	92.26	95.41	91.4	99.38
3992	92.21	95.36	91.34	99.37
3991	92.16	95.32	91.26	99.36
3990	92.11	95.27	91.18	99.35
3989	92.05	95.2	91.09	99.34
3988	92	95.12	91	99.34
3987	91.95	95.03	90.92	99.33
3986	91.89	94.94	90.85	99.32
3985	91.84	94.84	90.78	99.31
3984	91.79	94.75	90.71	99.3
3983	91.74	94.67	90.66	99.29
3982	91.68	94.61	90.62	99.28
3981	91.63	94.56	90.59	99.28
3980	91.58	94.52	90.57	99.27
3979	91.53	94.48	90.54	99.26
3978	91.48	94.42	90.5	99.25
3977	91.43	94.34	90.44	99.25
3976	91.38	94.25	90.36	99.24
3975	91.33	94.15	90.27	99.23
3974	91.28	94.06	90.18	99.23
3973	91.23	93.98	90.1	99.22
3972	91.19	93.91	90.04	99.21
3971	91.14	93.85	90	99.21
3970	91.09	93.79	89.95	99.2
3969	91.05	93.72	89.9	99.2
3968	91	93.65	89.85	99.19
3967	90.96	93.58	89.81	99.19
3966	90.91	93.51	89.78	99.18
3965	90.87	93.45	89.75	99.18
3964	90.82	93.4	89.73	99.17
3963	90.78	93.34	89.69	99.17
3962	90.73	93.29	89.64	99.16
3961	90.68	93.22	89.57	99.15
3960	90.64	93.15	89.51	99.15
3959	90.59	93.07	89.45	99.14
3958	90.55	92.99	89.38	99.14
3957	90.5	92.91	89.31	99.13
3956	90.45	92.84	89.21	99.12
3955	90.4	92.76	89.09	99.11
3954	90.35	92.68	88.97	99.11
3953	90.31	92.6	88.84	99.1
3952	90.26	92.5	88.73	99.09
3951	90.21	92.42	88.62	99.08
3950	90.16	92.34	88.52	99.08
3949	90.11	92.28	88.43	99.07
3948	90.06	92.23	88.33	99.06
3947	90.01	92.18	88.24	99.05
3946	89.96	92.13	88.16	99.04
3945	89.91	92.08	88.09	99.04
3944	89.86	92.03	88.03	99.03
3943	89.81	91.95	87.97	99.02
3942	89.76	91.86	87.9	99.01
3941	89.72	91.75	87.83	99.01
3940	89.67	91.65	87.77	99
3939	89.62	91.55	87.71	98.99
3938	89.58	91.46	87.65	98.98
3937	89.53	91.36	87.58	98.98
3936	89.49	91.25	87.51	98.97
3935	89.44	91.15	87.44	98.96
3934	89.4	91.05	87.36	98.95
3933	89.36	90.97	87.28	98.94
3932	89.31	90.92	87.19	98.94
3931	89.27	90.88	87.11	98.93
3930	89.22	90.84	87.02	98.92
3929	89.17	90.77	86.94	98.91
3928	89.13	90.69	86.87	98.91
3927	89.08	90.59	86.8	98.9
3926	89.03	90.5	86.75	98.89
3925	88.98	90.42	86.7	98.89
3924	88.94	90.35	86.65	98.88
3923	88.89	90.29	86.6	98.87
3922	88.84	90.23	86.54	98.87
3921	88.79	90.17	86.47	98.86
3920	88.74	90.12	86.4	98.85
3919	88.69	90.06	86.33	98.85
3918	88.64	90	86.27	98.84
3917	88.59	89.92	86.22	98.84
3916	88.55	89.83	86.17	98.83
3915	88.5	89.73	86.12	98.83
3914	88.44	89.62	86.07	98.82
3913	88.39	89.51	86.02	98.82
3912	88.34	89.4	85.96	98.81
3911	88.29	89.28	85.88	98.81
3910	88.23	89.17	85.8	98.8
3909	88.17	89.07	85.72	98.79
3908	88.12	89.01	85.66	98.79
3907	88.06	88.98	85.61	98.78
3906	88	89.01	85.52	98.77
3905	87.93	89.07	85.38	98.77
3904	87.87	89.14	85.19	98.76
3903	87.81	89.23	85	98.75
3902	87.74	89.32	84.84	98.74
3901	87.68	89.39	84.72	98.73
3900	87.62	89.42	84.64	98.72
3899	87.56	89.37	84.58	98.71
3898	87.49	89.24	84.52	98.7
3897	87.44	89.06	84.5	98.69
3896	87.38	88.87	84.5	98.68
3895	87.32	88.7	84.52	98.68
3894	87.27	88.55	84.55	98.67
3893	87.21	88.42	84.57	98.66
3892	87.16	88.3	84.55	98.65
3891	87.11	88.18	84.52	98.65
3890	87.06	88.08	84.49	98.64
3889	87.02	88.03	84.49	98.63
3888	86.97	88.03	84.51	98.63
3887	86.92	88.06	84.48	98.62
3886	86.88	88.08	84.36	98.61
3885	86.84	88.05	84.19	98.61
3884	86.79	87.98	84.05	98.6
3883	86.75	87.92	83.98	98.59
3882	86.71	87.87	83.94	98.59
3881	86.67	87.82	83.9	98.58
3880	86.63	87.73	83.83	98.58
3879	86.58	87.59	83.75	98.57
3878	86.54	87.44	83.71	98.57
3877	86.5	87.3	83.69	98.56
3876	86.46	87.18	83.64	98.56
3875	86.42	87.08	83.54	98.55
3874	86.38	87	83.43	98.55
3873	86.34	86.96	83.34	98.54
3872	86.3	87	83.28	98.54
3871	86.26	87.11	83.2	98.54
3870	86.22	87.24	83.08	98.53
3869	86.18	87.33	82.96	98.53
3868	86.14	87.36	82.88	98.53
3867	86.1	87.34	82.85	98.53
3866	86.06	87.28	82.83	98.53
3865	86.02	87.19	82.78	98.53
3864	85.99	87.05	82.71	98.53
3863	85.95	86.9	82.69	98.53
3862	85.91	86.74	82.7	98.54
3861	85.86	86.61	82.71	98.54
3860	85.82	86.51	82.69	98.55
3859	85.78	86.42	82.66	98.55
3858	85.74	86.37	82.65	98.56
3857	85.7	86.35	82.68	98.56
3856	85.66	86.37	82.71	98.57
3855	85.61	86.42	82.69	98.57
3854	85.57	86.49	82.56	98.57
3853	85.53	86.55	82.38	98.56
3852	85.48	86.6	82.21	98.55
3851	85.44	86.63	82.11	98.54
3850	85.4	86.62	82.06	98.53
3849	85.35	86.53	82	98.51
3848	85.31	86.33	81.92	98.5
3847	85.27	86.04	81.83	98.48
3846	85.23	85.71	81.76	98.46
3845	85.18	85.4	81.7	98.44
3844	85.14	85.15	81.65	98.42
3843	85.1	84.99	81.6	98.4
3842	85.06	84.92	81.55	98.38
3841	85.02	84.94	81.52	98.36
3840	84.98	85.03	81.49	98.35
3839	84.94	85.15	81.43	98.33
3838	84.9	85.24	81.36	98.32
3837	84.87	85.29	81.28	98.31
3836	84.83	85.29	81.23	98.3
3835	84.79	85.24	81.19	98.29
3834	84.76	85.15	81.16	98.28
3833	84.72	85.02	81.1	98.27
3832	84.69	84.83	81.03	98.26
3831	84.66	84.61	80.98	98.26
3830	84.62	84.39	80.95	98.25
3829	84.59	84.19	80.95	98.24
3828	84.56	84.03	80.93	98.23
3827	84.53	83.91	80.86	98.23
3826	84.5	83.83	80.77	98.22
3825	84.46	83.79	80.69	98.21
3824	84.43	83.8	80.62	98.21
3823	84.4	83.85	80.55	98.2
3822	84.37	83.92	80.41	98.2
3821	84.34	83.97	80.24	98.19
3820	84.3	84	80.09	98.19
3819	84.27	84.02	80.04	98.19
3818	84.23	84.04	80.05	98.18
3817	84.2	84.02	80.06	98.18
3816	84.17	83.92	80.05	98.17
3815	84.13	83.74	80.04	98.17
3814	84.1	83.51	80.06	98.16
3813	84.06	83.28	80.09	98.16
3812	84.03	83.1	80.11	98.15
3811	84	82.95	80.07	98.14
3810	83.96	82.83	80.01	98.14
3809	83.93	82.73	79.95	98.13
3808	83.89	82.65	79.88	98.12
3807	83.86	82.6	79.78	98.11
3806	83.82	82.57	79.68	98.1
3805	83.78	82.58	79.62	98.09
3804	83.75	82.64	79.58	98.08
3803	83.71	82.72	79.52	98.06
3802	83.67	82.76	79.41	98.05
3801	83.64	82.73	79.29	98.04
3800	83.6	82.65	79.23	98.03
3799	83.56	82.57	79.25	98.02
3798	83.53	82.5	79.32	98.01
3797	83.5	82.41	79.38	97.99
3796	83.46	82.29	79.4	97.98
3795	83.43	82.11	79.43	97.97
3794	83.4	81.91	79.49	97.96
3793	83.38	81.74	79.55	97.95
3792	83.35	81.6	79.59	97.95
3791	83.32	81.49	79.59	97.94
3790	83.3	81.38	79.55	97.93
3789	83.28	81.27	79.49	97.92
3788	83.25	81.17	79.43	97.91
3787	83.23	81.09	79.35	97.91
3786	83.2	81.02	79.26	97.9
3785	83.18	80.97	79.17	97.89
3784	83.15	80.91	79.09	97.88
3783	83.12	80.87	79.04	97.88
3782	83.09	80.83	79.02	97.87
3781	83.06	80.8	79.01	97.86
3780	83.03	80.77	78.97	97.85
3779	83	80.72	78.91	97.85
3778	82.97	80.67	78.86	97.84
3777	82.93	80.62	78.81	97.83
3776	82.9	80.57	78.77	97.82
3775	82.86	80.51	78.72	97.82
3774	82.82	80.45	78.68	97.81
3773	82.78	80.39	78.65	97.8
3772	82.75	80.33	78.63	97.79
3771	82.71	80.28	78.6	97.78
3770	82.67	80.25	78.54	97.77
3769	82.63	80.25	78.49	97.76
3768	82.59	80.26	78.45	97.75
3767	82.56	80.28	78.41	97.74
3766	82.52	80.29	78.35	97.73
3765	82.48	80.25	78.27	97.71
3764	82.44	80.18	78.16	97.7
3763	82.4	80.09	78.06	97.69
3762	82.36	80.01	77.97	97.68
3761	82.31	79.95	77.87	97.67
3760	82.27	79.9	77.77	97.67
3759	82.22	79.85	77.67	97.66
3758	82.17	79.79	77.58	97.65
3757	82.12	79.73	77.46	97.65
3756	82.07	79.7	77.33	97.64
3755	82.01	79.69	77.16	97.64
3754	81.95	79.71	76.98	97.63
3753	81.89	79.76	76.79	97.63
3752	81.82	79.83	76.63	97.62
3751	81.76	79.91	76.48	97.62
3750	81.69	80.03	76.35	97.61
3749	81.62	80.16	76.25	97.6
3748	81.56	80.31	76.2	97.59
3747	81.49	80.45	76.19	97.58
3746	81.43	80.53	76.19	97.56
3745	81.36	80.49	76.17	97.55
3744	81.3	80.34	76.11	97.53
3743	81.24	80.11	76.05	97.51
3742	81.19	79.87	76.01	97.49
3741	81.14	79.66	75.96	97.47
3740	81.09	79.48	75.86	97.44
3739	81.05	79.32	75.73	97.42
3738	81.01	79.17	75.61	97.4
3737	80.98	79.07	75.55	97.37
3736	80.95	79.05	75.55	97.35
3735	80.92	79.09	75.59	97.33
3734	80.9	79.14	75.64	97.31
3733	80.88	79.14	75.68	97.29
3732	80.87	79.06	75.67	97.27
3731	80.85	78.9	75.62	97.25
3730	80.84	78.69	75.56	97.23
3729	80.83	78.47	75.52	97.21
3728	80.82	78.27	75.47	97.19
3727	80.81	78.09	75.42	97.17
3726	80.8	77.94	75.39	97.15
3725	80.79	77.82	75.37	97.14
3724	80.78	77.74	75.38	97.12
3723	80.77	77.67	75.38	97.1
3722	80.75	77.62	75.36	97.08
3721	80.74	77.55	75.33	97.06
3720	80.72	77.46	75.3	97.04
3719	80.7	77.35	75.25	97.02
3718	80.67	77.23	75.19	97
3717	80.64	77.12	75.11	96.98
3716	80.61	77.03	75.02	96.95
3715	80.58	76.99	74.94	96.93
3714	80.55	77.01	74.87	96.91
3713	80.51	77.08	74.8	96.88
3712	80.47	77.18	74.75	96.86
3711	80.44	77.28	74.72	96.83
3710	80.4	77.34	74.73	96.81
3709	80.36	77.34	74.73	96.78
3708	80.32	77.28	74.7	96.75
3707	80.28	77.17	74.64	96.72
3706	80.24	77.02	74.56	96.69
3705	80.2	76.87	74.49	96.65
3704	80.16	76.73	74.45	96.62
3703	80.12	76.61	74.42	96.59
3702	80.08	76.5	74.41	96.55
3701	80.05	76.4	74.4	96.52
3700	80.01	76.31	74.39	96.49
3699	79.97	76.24	74.36	96.45
3698	79.93	76.18	74.3	96.42
3697	79.89	76.11	74.21	96.38
3696	79.85	76.04	74.07	96.34
3695	79.81	75.98	73.93	96.31
3694	79.77	75.96	73.81	96.27
3693	79.72	75.99	73.7	96.23
3692	79.68	76.08	73.63	96.19
3691	79.63	76.19	73.59	96.15
3690	79.59	76.31	73.55	96.11
3689	79.54	76.38	73.5	96.06
3688	79.49	76.39	73.43	96.02
3687	79.45	76.33	73.34	95.97
3686	79.4	76.24	73.24	95.92
3685	79.35	76.1	73.15	95.87
3684	79.3	75.94	73.04	95.81
3683	79.25	75.77	72.91	95.76
3682	79.19	75.59	72.78	95.7
3681	79.14	75.44	72.65	95.64
3680	79.09	75.34	72.53	95.58
3679	79.03	75.31	72.42	95.51
3678	78.98	75.37	72.33	95.45
3677	78.92	75.49	72.24	95.38
3676	78.87	75.65	72.12	95.31
3675	78.81	75.8	71.98	95.24
3674	78.76	75.9	71.85	95.16
3673	78.71	75.96	71.74	95.08
3672	78.65	75.98	71.64	95
3671	78.6	75.93	71.53	94.92
3670	78.55	75.81	71.43	94.83
3669	78.5	75.63	71.4	94.74
3668	78.46	75.41	71.42	94.65
3667	78.41	75.21	71.46	94.56
3666	78.37	75.02	71.46	94.46
3665	78.32	74.83	71.41	94.37
3664	78.28	74.63	71.34	94.27
3663	78.24	74.42	71.25	94.16
3662	78.19	74.23	71.15	94.06
3661	78.15	74.06	71.04	93.95
3660	78.1	73.92	70.9	93.85
3659	78.05	73.83	70.73	93.74
3658	78	73.77	70.52	93.62
3657	77.95	73.72	70.27	93.51
3656	77.89	73.67	69.99	93.39
3655	77.84	73.64	69.71	93.27
3654	77.78	73.64	69.45	93.15
3653	77.72	73.68	69.21	93.02
3652	77.66	73.75	68.97	92.89
3651	77.6	73.8	68.72	92.76
3650	77.54	73.8	68.48	92.63
3649	77.48	73.76	68.28	92.5
3648	77.42	73.66	68.1	92.36
3647	77.36	73.53	67.9	92.22
3646	77.31	73.36	67.67	92.09
3645	77.26	73.14	67.42	91.95
3644	77.21	72.88	67.16	91.81
3643	77.16	72.6	66.93	91.67
3642	77.12	72.31	66.74	91.53
3641	77.07	72.05	66.59	91.4
3640	77.03	71.82	66.46	91.26
3639	76.99	71.64	66.32	91.12
3638	76.94	71.5	66.17	90.98
3637	76.9	71.38	65.98	90.84
3636	76.85	71.26	65.75	90.7
3635	76.8	71.15	65.48	90.56
3634	76.75	71.03	65.18	90.42
3633	76.7	70.92	64.86	90.28
3632	76.65	70.85	64.57	90.13
3631	76.59	70.8	64.3	89.99
3630	76.53	70.77	64.03	89.84
3629	76.46	70.73	63.74	89.69
3628	76.4	70.65	63.44	89.54
3627	76.33	70.54	63.14	89.38
3626	76.26	70.4	62.82	89.23
3625	76.19	70.24	62.5	89.07
3624	76.13	70.04	62.16	88.92
3623	76.06	69.81	61.83	88.76
3622	75.99	69.57	61.54	88.61
3621	75.92	69.34	61.28	88.45
3620	75.86	69.15	61.03	88.29
3619	75.79	68.98	60.76	88.14
3618	75.73	68.84	60.46	87.98
3617	75.67	68.71	60.15	87.83
3616	75.61	68.57	59.82	87.67
3615	75.55	68.42	59.47	87.52
3614	75.5	68.24	59.12	87.37
3613	75.44	68.03	58.79	87.22
3612	75.39	67.82	58.48	87.07
3611	75.34	67.61	58.2	86.92
3610	75.29	67.42	57.94	86.77
3609	75.24	67.24	57.68	86.62
3608	75.19	67.07	57.41	86.47
3607	75.14	66.87	57.14	86.32
3606	75.1	66.66	56.85	86.17
3605	75.05	66.42	56.54	86.02
3604	75.01	66.18	56.21	85.88
3603	74.97	65.93	55.88	85.73
3602	74.92	65.68	55.55	85.58
3601	74.88	65.43	55.24	85.44
3600	74.84	65.19	54.94	85.3
3599	74.79	64.97	54.65	85.15
3598	74.75	64.77	54.36	85.01
3597	74.7	64.59	54.06	84.87
3596	74.66	64.42	53.76	84.72
3595	74.61	64.26	53.45	84.58
3594	74.56	64.09	53.14	84.44
3593	74.51	63.92	52.83	84.29
3592	74.46	63.75	52.51	84.15
3591	74.41	63.59	52.19	84.01
3590	74.36	63.44	51.89	83.87
3589	74.32	63.31	51.6	83.73
3588	74.27	63.17	51.32	83.58
3587	74.22	63.03	51.05	83.44
3586	74.18	62.85	50.78	83.3
3585	74.14	62.65	50.49	83.16
3584	74.1	62.42	50.19	83.02
3583	74.06	62.18	49.88	82.88
3582	74.02	61.92	49.59	82.74
3581	73.99	61.67	49.32	82.6
3580	73.96	61.41	49.06	82.47
3579	73.92	61.18	48.8	82.33
3578	73.89	60.95	48.54	82.2
3577	73.86	60.75	48.26	82.06
3576	73.83	60.55	47.98	81.93
3575	73.8	60.36	47.7	81.8
3574	73.77	60.18	47.42	81.66
3573	73.74	60	47.14	81.53
3572	73.7	59.83	46.84	81.4
3571	73.67	59.67	46.55	81.26
3570	73.63	59.52	46.25	81.13
3569	73.59	59.41	45.96	81
3568	73.55	59.31	45.68	80.86
3567	73.52	59.23	45.42	80.73
3566	73.48	59.15	45.18	80.6
3565	73.44	59.05	44.95	80.46
3564	73.4	58.92	44.73	80.33
3563	73.36	58.75	44.52	80.2
3562	73.32	58.55	44.31	80.07
3561	73.28	58.33	44.11	79.95
3560	73.24	58.12	43.92	79.82
3559	73.2	57.93	43.73	79.69
3558	73.16	57.75	43.54	79.57
3557	73.12	57.58	43.36	79.44
3556	73.09	57.44	43.17	79.32
3555	73.05	57.31	42.99	79.2
3554	73.01	57.19	42.8	79.07
3553	72.98	57.07	42.61	78.95
3552	72.94	56.94	42.4	78.83
3551	72.9	56.81	42.19	78.7
3550	72.86	56.69	41.97	78.58
3549	72.82	56.6	41.76	78.46
3548	72.79	56.52	41.56	78.34
3547	72.75	56.45	41.38	78.21
3546	72.71	56.37	41.21	78.09
3545	72.68	56.25	41.03	77.97
3544	72.64	56.11	40.85	77.85
3543	72.6	55.93	40.65	77.73
3542	72.57	55.76	40.46	77.61
3541	72.54	55.58	40.28	77.5
3540	72.51	55.41	40.11	77.38
3539	72.48	55.26	39.96	77.27
3538	72.45	55.11	39.8	77.15
3537	72.42	54.98	39.63	77.04
3536	72.39	54.84	39.45	76.92
3535	72.36	54.71	39.26	76.81
3534	72.33	54.59	39.08	76.7
3533	72.31	54.49	38.9	76.58
3532	72.28	54.39	38.73	76.47
3531	72.25	54.3	38.56	76.36
3530	72.22	54.2	38.39	76.25
3529	72.19	54.11	38.23	76.13
3528	72.17	54.01	38.09	76.02
3527	72.14	53.94	37.95	75.91
3526	72.11	53.87	37.82	75.79
3525	72.08	53.8	37.7	75.68
3524	72.04	53.72	37.56	75.57
3523	72.01	53.62	37.42	75.46
3522	71.98	53.51	37.28	75.35
3521	71.95	53.39	37.14	75.24
3520	71.92	53.27	37	75.14
3519	71.89	53.16	36.86	75.03
3518	71.86	53.05	36.73	74.93
3517	71.83	52.95	36.6	74.82
3516	71.8	52.85	36.46	74.72
3515	71.77	52.75	36.31	74.62
3514	71.74	52.64	36.16	74.52
3513	71.71	52.52	36	74.41
3512	71.68	52.41	35.83	74.31
3511	71.65	52.3	35.67	74.21
3510	71.63	52.2	35.52	74.12
3509	71.6	52.1	35.38	74.02
3508	71.57	52.02	35.24	73.92
3507	71.54	51.94	35.1	73.82
3506	71.51	51.87	34.97	73.72
3505	71.49	51.8	34.85	73.62
3504	71.46	51.72	34.74	73.53
3503	71.43	51.63	34.62	73.43
3502	71.41	51.52	34.51	73.34
3501	71.38	51.42	34.39	73.25
3500	71.36	51.33	34.28	73.16
3499	71.33	51.25	34.17	73.07
3498	71.31	51.17	34.06	72.98
3497	71.29	51.09	33.96	72.89
3496	71.27	50.99	33.86	72.81
3495	71.25	50.89	33.76	72.73
3494	71.23	50.78	33.66	72.64
3493	71.21	50.68	33.55	72.56
3492	71.19	50.58	33.45	72.48
3491	71.17	50.49	33.34	72.41
3490	71.16	50.41	33.23	72.33
3489	71.14	50.32	33.12	72.26
3488	71.12	50.24	33	72.18
3487	71.1	50.16	32.88	72.11
3486	71.08	50.08	32.75	72.04
3485	71.06	49.99	32.62	71.97
3484	71.04	49.9	32.49	71.9
3483	71.02	49.81	32.36	71.83
3482	71	49.72	32.24	71.76
3481	70.98	49.62	32.11	71.7
3480	70.96	49.52	31.98	71.63
3479	70.93	49.41	31.84	71.57
3478	70.91	49.3	31.7	71.5
3477	70.89	49.2	31.56	71.44
3476	70.87	49.1	31.43	71.38
3475	70.85	49	31.31	71.32
3474	70.83	48.9	31.19	71.26
3473	70.81	48.81	31.08	71.2
3472	70.79	48.72	30.97	71.15
3471	70.77	48.64	30.87	71.09
3470	70.76	48.56	30.76	71.04
3469	70.74	48.47	30.65	70.99
3468	70.73	48.38	30.52	70.94
3467	70.72	48.27	30.39	70.89
3466	70.71	48.17	30.26	70.85
3465	70.7	48.07	30.14	70.8
3464	70.69	47.98	30.04	70.76
3463	70.69	47.91	29.96	70.72
3462	70.69	47.85	29.88	70.69
3461	70.68	47.78	29.81	70.65
3460	70.68	47.71	29.72	70.62
3459	70.68	47.63	29.63	70.58
3458	70.68	47.54	29.54	70.55
3457	70.68	47.45	29.45	70.52
3456	70.67	47.35	29.37	70.49
3455	70.67	47.26	29.3	70.46
3454	70.67	47.17	29.23	70.43
3453	70.66	47.09	29.16	70.4
3452	70.65	47.02	29.09	70.38
3451	70.65	46.96	29.01	70.35
3450	70.64	46.91	28.94	70.32
3449	70.62	46.87	28.86	70.3
3448	70.61	46.82	28.79	70.27
3447	70.59	46.76	28.72	70.25
3446	70.58	46.69	28.66	70.23
3445	70.56	46.61	28.6	70.21
3444	70.54	46.53	28.54	70.18
3443	70.52	46.47	28.49	70.17
3442	70.5	46.41	28.44	70.15
3441	70.48	46.36	28.4	70.13
3440	70.47	46.32	28.37	70.12
3439	70.45	46.28	28.34	70.1
3438	70.43	46.23	28.31	70.09
3437	70.41	46.18	28.28	70.08
3436	70.4	46.12	28.25	70.08
3435	70.38	46.05	28.21	70.07
3434	70.37	45.99	28.18	70.07
3433	70.36	45.93	28.15	70.07
3432	70.36	45.87	28.12	70.08
3431	70.35	45.83	28.1	70.08
3430	70.35	45.79	28.08	70.09
3429	70.34	45.74	28.06	70.11
3428	70.34	45.7	28.04	70.12
3427	70.34	45.65	28.02	70.14
3426	70.34	45.62	28.01	70.15
3425	70.34	45.59	28.01	70.17
3424	70.35	45.58	28.02	70.19
3423	70.35	45.56	28.03	70.22
3422	70.35	45.54	28.04	70.24
3421	70.35	45.5	28.05	70.27
3420	70.35	45.46	28.06	70.29
3419	70.35	45.41	28.07	70.32
3418	70.34	45.37	28.09	70.35
3417	70.34	45.34	28.12	70.38
3416	70.34	45.32	28.16	70.41
3415	70.33	45.31	28.2	70.45
3414	70.32	45.31	28.23	70.48
3413	70.32	45.3	28.27	70.52
3412	70.31	45.3	28.31	70.55
3411	70.3	45.29	28.34	70.59
3410	70.29	45.28	28.37	70.63
3409	70.28	45.26	28.4	70.67
3408	70.27	45.24	28.43	70.71
3407	70.26	45.23	28.47	70.75
3406	70.25	45.23	28.51	70.8
3405	70.25	45.24	28.56	70.84
3404	70.24	45.25	28.63	70.89
3403	70.23	45.26	28.69	70.93
3402	70.23	45.26	28.74	70.98
3401	70.22	45.24	28.78	71.03
3400	70.22	45.21	28.81	71.08
3399	70.22	45.17	28.84	71.13
3398	70.22	45.14	28.87	71.19
3397	70.22	45.11	28.91	71.24
3396	70.23	45.09	28.97	71.3
3395	70.23	45.07	29.03	71.36
3394	70.24	45.05	29.1	71.42
3393	70.25	45.03	29.16	71.48
3392	70.26	45.01	29.21	71.55
3391	70.27	44.98	29.26	71.61
3390	70.29	44.95	29.31	71.68
3389	70.3	44.93	29.36	71.74
3388	70.31	44.92	29.42	71.81
3387	70.32	44.91	29.49	71.88
3386	70.34	44.91	29.56	71.95
3385	70.35	44.91	29.64	72.02
3384	70.36	44.91	29.73	72.09
3383	70.37	44.91	29.81	72.17
3382	70.38	44.91	29.91	72.24
3381	70.38	44.91	30	72.31
3380	70.39	44.91	30.1	72.38
3379	70.39	44.91	30.2	72.45
3378	70.4	44.91	30.31	72.53
3377	70.4	44.91	30.41	72.6
3376	70.4	44.9	30.52	72.67
3375	70.4	44.89	30.63	72.75
3374	70.4	44.9	30.75	72.82
3373	70.4	44.92	30.87	72.9
3372	70.4	44.95	31	72.97
3371	70.4	45	31.13	73.05
3370	70.4	45.04	31.25	73.12
3369	70.4	45.06	31.37	73.2
3368	70.4	45.07	31.47	73.28
3367	70.41	45.07	31.57	73.37
3366	70.41	45.07	31.68	73.45
3365	70.42	45.08	31.79	73.53
3364	70.43	45.09	31.9	73.62
3363	70.43	45.1	32.02	73.7
3362	70.44	45.11	32.13	73.79
3361	70.45	45.12	32.25	73.87
3360	70.46	45.12	32.36	73.96
3359	70.47	45.12	32.46	74.05
3358	70.48	45.13	32.58	74.13
3357	70.49	45.13	32.7	74.22
3356	70.49	45.14	32.83	74.31
3355	70.5	45.15	32.97	74.4
3354	70.51	45.17	33.1	74.48
3353	70.52	45.19	33.23	74.57
3352	70.52	45.2	33.35	74.65
3351	70.53	45.2	33.46	74.74
3350	70.54	45.2	33.57	74.83
3349	70.54	45.2	33.68	74.91
3348	70.55	45.21	33.8	75
3347	70.55	45.23	33.93	75.09
3346	70.56	45.27	34.08	75.18
3345	70.56	45.3	34.23	75.27
3344	70.56	45.33	34.37	75.35
3343	70.57	45.35	34.51	75.44
3342	70.58	45.36	34.64	75.53
3341	70.58	45.35	34.78	75.62
3340	70.59	45.34	34.91	75.71
3339	70.59	45.33	35.04	75.8
3338	70.6	45.32	35.16	75.89
3337	70.61	45.32	35.28	75.98
3336	70.62	45.33	35.39	76.07
3335	70.63	45.34	35.51	76.16
3334	70.63	45.35	35.62	76.25
3333	70.64	45.35	35.74	76.34
3332	70.65	45.34	35.85	76.43
3331	70.66	45.33	35.96	76.52
3330	70.67	45.33	36.07	76.61
3329	70.68	45.34	36.17	76.7
3328	70.69	45.36	36.27	76.79
3327	70.7	45.38	36.36	76.88
3326	70.71	45.39	36.43	76.97
3325	70.72	45.39	36.5	77.06
3324	70.73	45.38	36.56	77.15
3323	70.74	45.37	36.63	77.24
3322	70.75	45.36	36.71	77.32
3321	70.75	45.35	36.79	77.41
3320	70.76	45.34	36.87	77.49
3319	70.77	45.33	36.96	77.58
3318	70.77	45.31	37.05	77.66
3317	70.77	45.29	37.14	77.75
3316	70.78	45.29	37.23	77.83
3315	70.78	45.3	37.32	77.91
3314	70.78	45.33	37.42	77.99
3313	70.78	45.36	37.53	78.06
3312	70.78	45.39	37.65	78.14
3311	70.78	45.42	37.77	78.21
3310	70.79	45.44	37.89	78.29
3309	70.79	45.45	37.99	78.36
3308	70.79	45.46	38.07	78.43
3307	70.8	45.45	38.13	78.51
3306	70.8	45.42	38.18	78.58
3305	70.81	45.39	38.22	78.65
3304	70.81	45.35	38.25	78.72
3303	70.82	45.32	38.3	78.79
3302	70.83	45.3	38.35	78.86
3301	70.84	45.28	38.4	78.92
3300	70.85	45.26	38.46	78.99
3299	70.87	45.25	38.52	79.06
3298	70.88	45.24	38.58	79.12
3297	70.9	45.24	38.63	79.19
3296	70.91	45.23	38.68	79.25
3295	70.93	45.22	38.72	79.32
3294	70.94	45.2	38.75	79.38
3293	70.96	45.17	38.77	79.44
3292	70.98	45.13	38.79	79.5
3291	70.99	45.09	38.8	79.56
3290	71.01	45.05	38.82	79.62
3289	71.02	45.01	38.85	79.68
3288	71.04	44.98	38.89	79.74
3287	71.05	44.97	38.93	79.79
3286	71.06	44.95	38.98	79.85
3285	71.07	44.93	39.04	79.9
3284	71.08	44.91	39.09	79.96
3283	71.09	44.89	39.15	80.01
3282	71.1	44.88	39.21	80.06
3281	71.11	44.86	39.26	80.11
3280	71.12	44.86	39.31	80.16
3279	71.12	44.85	39.37	80.21
3278	71.13	44.86	39.42	80.26
3277	71.13	44.87	39.48	80.31
3276	71.14	44.89	39.53	80.36
3275	71.14	44.91	39.58	80.41
3274	71.14	44.92	39.64	80.45
3273	71.15	44.91	39.69	80.5
3272	71.15	44.88	39.73	80.55
3271	71.16	44.85	39.76	80.59
3270	71.16	44.8	39.78	80.64
3269	71.17	44.75	39.78	80.68
3268	71.18	44.7	39.78	80.73
3267	71.18	44.67	39.79	80.78
3266	71.19	44.64	39.79	80.82
3265	71.2	44.61	39.81	80.87
3264	71.2	44.58	39.82	80.92
3263	71.21	44.54	39.83	80.96
3262	71.22	44.5	39.85	81.01
3261	71.22	44.46	39.86	81.06
3260	71.23	44.43	39.88	81.1
3259	71.24	44.4	39.9	81.15
3258	71.24	44.37	39.92	81.19
3257	71.25	44.34	39.94	81.24
3256	71.25	44.31	39.97	81.28
3255	71.25	44.27	39.99	81.33
3254	71.25	44.25	40.01	81.37
3253	71.26	44.22	40.05	81.42
3252	71.26	44.2	40.08	81.46
3251	71.26	44.19	40.12	81.51
3250	71.26	44.18	40.17	81.55
3249	71.26	44.17	40.22	81.6
3248	71.26	44.16	40.27	81.65
3247	71.26	44.15	40.31	81.69
3246	71.26	44.14	40.36	81.74
3245	71.27	44.12	40.42	81.79
3244	71.27	44.1	40.47	81.84
3243	71.27	44.08	40.52	81.89
3242	71.27	44.06	40.57	81.94
3241	71.27	44.05	40.62	81.99
3240	71.28	44.03	40.66	82.04
3239	71.28	44.02	40.71	82.09
3238	71.28	44.01	40.76	82.14
3237	71.29	43.99	40.82	82.19
3236	71.29	43.96	40.88	82.24
3235	71.3	43.94	40.93	82.3
3234	71.3	43.92	40.97	82.35
3233	71.31	43.9	40.99	82.41
3232	71.32	43.88	41.01	82.46
3231	71.32	43.86	41.02	82.52
3230	71.33	43.84	41.05	82.57
3229	71.34	43.83	41.07	82.63
3228	71.35	43.82	41.1	82.69
3227	71.36	43.8	41.12	82.75
3226	71.37	43.78	41.14	82.81
3225	71.38	43.76	41.17	82.87
3224	71.39	43.74	41.2	82.93
3223	71.39	43.73	41.23	82.99
3222	71.4	43.71	41.27	83.05
3221	71.41	43.7	41.31	83.11
3220	71.42	43.69	41.35	83.17
3219	71.43	43.68	41.39	83.23
3218	71.44	43.66	41.43	83.3
3217	71.45	43.65	41.47	83.36
3216	71.46	43.62	41.52	83.42
3215	71.47	43.6	41.56	83.48
3214	71.48	43.58	41.6	83.54
3213	71.49	43.56	41.64	83.61
3212	71.5	43.55	41.68	83.67
3211	71.51	43.54	41.72	83.73
3210	71.52	43.53	41.77	83.79
3209	71.53	43.53	41.81	83.85
3208	71.54	43.51	41.87	83.92
3207	71.55	43.5	41.92	83.98
3206	71.56	43.48	41.98	84.04
3205	71.57	43.46	42.03	84.1
3204	71.58	43.44	42.07	84.17
3203	71.59	43.42	42.1	84.23
3202	71.6	43.4	42.13	84.29
3201	71.61	43.39	42.15	84.36
3200	71.62	43.37	42.16	84.42
3199	71.64	43.35	42.18	84.48
3198	71.65	43.34	42.2	84.54
3197	71.66	43.31	42.22	84.61
3196	71.67	43.29	42.25	84.67
3195	71.68	43.27	42.28	84.73
3194	71.69	43.25	42.31	84.8
3193	71.7	43.23	42.35	84.86
3192	71.71	43.2	42.38	84.92
3191	71.72	43.18	42.41	84.99
3190	71.73	43.15	42.44	85.05
3189	71.74	43.13	42.47	85.11
3188	71.75	43.11	42.51	85.17
3187	71.76	43.1	42.55	85.23
3186	71.77	43.09	42.6	85.29
3185	71.78	43.08	42.65	85.36
3184	71.79	43.08	42.71	85.42
3183	71.8	43.07	42.76	85.48
3182	71.81	43.06	42.81	85.54
3181	71.82	43.04	42.85	85.6
3180	71.83	43.02	42.89	85.66
3179	71.84	43	42.93	85.72
3178	71.85	42.98	42.99	85.78
3177	71.85	42.97	43.04	85.83
3176	71.86	42.96	43.1	85.89
3175	71.87	42.95	43.16	85.95
3174	71.88	42.94	43.21	86.01
3173	71.88	42.93	43.25	86.07
3172	71.89	42.92	43.29	86.13
3171	71.9	42.9	43.33	86.19
3170	71.91	42.88	43.37	86.24
3169	71.91	42.86	43.41	86.3
3168	71.92	42.85	43.45	86.36
3167	71.92	42.83	43.48	86.41
3166	71.93	42.82	43.52	86.47
3165	71.93	42.8	43.56	86.53
3164	71.94	42.78	43.6	86.58
3163	71.94	42.76	43.63	86.64
3162	71.94	42.73	43.67	86.69
3161	71.94	42.71	43.7	86.75
3160	71.95	42.69	43.74	86.8
3159	71.95	42.68	43.78	86.85
3158	71.95	42.67	43.82	86.91
3157	71.95	42.66	43.86	86.96
3156	71.96	42.65	43.9	87.01
3155	71.96	42.64	43.94	87.06
3154	71.96	42.63	43.97	87.12
3153	71.96	42.61	43.99	87.17
3152	71.97	42.6	44.01	87.22
3151	71.97	42.57	44.02	87.27
3150	71.98	42.54	44.03	87.32
3149	71.98	42.51	44.05	87.38
3148	71.99	42.49	44.08	87.43
3147	71.99	42.48	44.11	87.48
3146	72	42.48	44.14	87.53
3145	72.01	42.48	44.16	87.58
3144	72.01	42.48	44.19	87.63
3143	72.02	42.48	44.22	87.68
3142	72.03	42.48	44.26	87.74
3141	72.04	42.48	44.29	87.79
3140	72.05	42.48	44.33	87.84
3139	72.05	42.46	44.35	87.89
3138	72.06	42.44	44.37	87.94
3137	72.07	42.42	44.38	87.99
3136	72.08	42.4	44.4	88.04
3135	72.09	42.39	44.44	88.09
3134	72.09	42.39	44.48	88.14
3133	72.1	42.39	44.54	88.19
3132	72.11	42.4	44.6	88.24
3131	72.11	42.4	44.65	88.29
3130	72.12	42.4	44.69	88.34
3129	72.12	42.39	44.72	88.39
3128	72.12	42.37	44.74	88.44
3127	72.12	42.35	44.77	88.49
3126	72.13	42.33	44.79	88.54
3125	72.13	42.31	44.82	88.59
3124	72.13	42.31	44.86	88.63
3123	72.13	42.31	44.9	88.68
3122	72.14	42.31	44.93	88.73
3121	72.14	42.29	44.96	88.78
3120	72.14	42.27	44.99	88.83
3119	72.14	42.24	45	88.87
3118	72.15	42.21	44.99	88.92
3117	72.16	42.19	44.98	88.97
3116	72.16	42.17	44.96	89.02
3115	72.17	42.15	44.94	89.07
3114	72.18	42.13	44.93	89.12
3113	72.19	42.11	44.93	89.17
3112	72.2	42.1	44.94	89.22
3111	72.21	42.08	44.96	89.26
3110	72.22	42.06	44.97	89.31
3109	72.24	42.04	44.98	89.36
3108	72.25	42.03	44.97	89.41
3107	72.27	42.01	44.96	89.46
3106	72.28	42	44.96	89.51
3105	72.29	41.99	44.96	89.56
3104	72.31	41.99	44.98	89.61
3103	72.32	41.98	45	89.66
3102	72.33	41.96	45.03	89.7
3101	72.35	41.94	45.06	89.75
3100	72.36	41.92	45.09	89.8
3099	72.37	41.9	45.11	89.85
3098	72.38	41.88	45.13	89.9
3097	72.39	41.87	45.15	89.95
3096	72.39	41.86	45.17	89.99
3095	72.4	41.86	45.19	90.04
3094	72.41	41.86	45.21	90.09
3093	72.41	41.86	45.23	90.13
3092	72.41	41.85	45.26	90.18
3091	72.42	41.84	45.28	90.22
3090	72.42	41.83	45.29	90.27
3089	72.42	41.81	45.31	90.31
3088	72.43	41.78	45.32	90.36
3087	72.43	41.75	45.33	90.4
3086	72.43	41.72	45.34	90.44
3085	72.43	41.7	45.34	90.49
3084	72.43	41.68	45.33	90.53
3083	72.44	41.67	45.32	90.57
3082	72.44	41.66	45.31	90.61
3081	72.45	41.64	45.3	90.65
3080	72.45	41.62	45.3	90.7
3079	72.46	41.59	45.29	90.74
3078	72.47	41.55	45.29	90.78
3077	72.48	41.52	45.29	90.82
3076	72.48	41.5	45.3	90.86
3075	72.49	41.48	45.31	90.9
3074	72.5	41.47	45.33	90.94
3073	72.52	41.46	45.35	90.98
3072	72.53	41.45	45.37	91.03
3071	72.54	41.44	45.38	91.07
3070	72.55	41.42	45.4	91.1
3069	72.56	41.41	45.41	91.14
3068	72.57	41.39	45.42	91.18
3067	72.58	41.38	45.42	91.22
3066	72.59	41.36	45.42	91.26
3065	72.6	41.35	45.43	91.29
3064	72.6	41.34	45.44	91.33
3063	72.61	41.32	45.44	91.37
3062	72.62	41.31	45.45	91.4
3061	72.62	41.29	45.46	91.44
3060	72.63	41.28	45.47	91.47
3059	72.63	41.26	45.47	91.5
3058	72.64	41.25	45.47	91.54
3057	72.64	41.23	45.47	91.57
3056	72.65	41.21	45.47	91.61
3055	72.65	41.19	45.47	91.64
3054	72.65	41.17	45.47	91.67
3053	72.65	41.15	45.47	91.71
3052	72.66	41.13	45.47	91.74
3051	72.66	41.12	45.47	91.77
3050	72.66	41.1	45.47	91.8
3049	72.67	41.09	45.48	91.84
3048	72.67	41.08	45.49	91.87
3047	72.67	41.07	45.51	91.9
3046	72.68	41.06	45.53	91.93
3045	72.68	41.05	45.55	91.97
3044	72.69	41.05	45.57	92
3043	72.69	41.04	45.58	92.03
3042	72.7	41.04	45.58	92.06
3041	72.7	41.03	45.59	92.09
3040	72.71	41.03	45.6	92.12
3039	72.72	41.03	45.62	92.15
3038	72.73	41.04	45.66	92.18
3037	72.74	41.05	45.71	92.21
3036	72.75	41.05	45.75	92.24
3035	72.76	41.05	45.79	92.27
3034	72.76	41.03	45.81	92.29
3033	72.77	41.01	45.81	92.32
3032	72.78	40.98	45.81	92.35
3031	72.79	40.96	45.81	92.37
3030	72.8	40.93	45.8	92.4
3029	72.81	40.91	45.8	92.42
3028	72.82	40.89	45.81	92.45
3027	72.83	40.87	45.8	92.47
3026	72.84	40.85	45.79	92.5
3025	72.85	40.82	45.77	92.52
3024	72.85	40.79	45.75	92.54
3023	72.86	40.75	45.72	92.57
3022	72.86	40.71	45.7	92.59
3021	72.87	40.68	45.68	92.61
3020	72.88	40.65	45.66	92.63
3019	72.88	40.62	45.64	92.65
3018	72.89	40.59	45.61	92.67
3017	72.89	40.57	45.57	92.69
3016	72.9	40.55	45.53	92.71
3015	72.9	40.54	45.48	92.72
3014	72.91	40.52	45.42	92.74
3013	72.91	40.5	45.37	92.76
3012	72.92	40.47	45.32	92.78
3011	72.93	40.44	45.27	92.79
3010	72.93	40.41	45.24	92.81
3009	72.94	40.38	45.21	92.83
3008	72.95	40.36	45.2	92.85
3007	72.96	40.35	45.19	92.86
3006	72.97	40.35	45.2	92.88
3005	72.98	40.35	45.21	92.89
3004	72.99	40.36	45.22	92.9
3003	73	40.36	45.24	92.92
3002	73	40.36	45.26	92.93
3001	73.01	40.36	45.28	92.94
3000	73.02	40.36	45.3	92.95
2999	73.03	40.35	45.31	92.95
2998	73.04	40.33	45.32	92.96
2997	73.04	40.31	45.32	92.96
2996	73.05	40.29	45.31	92.96
2995	73.06	40.27	45.3	92.96
2994	73.06	40.25	45.28	92.95
2993	73.07	40.23	45.25	92.95
2992	73.08	40.21	45.22	92.94
2991	73.08	40.19	45.18	92.93
2990	73.09	40.16	45.13	92.92
2989	73.1	40.13	45.07	92.91
2988	73.1	40.1	45	92.9
2987	73.11	40.06	44.91	92.88
2986	73.12	40.02	44.81	92.86
2985	73.13	39.98	44.72	92.85
2984	73.14	39.94	44.62	92.83
2983	73.15	39.9	44.53	92.81
2982	73.17	39.85	44.42	92.8
2981	73.18	39.81	44.3	92.78
2980	73.19	39.76	44.16	92.76
2979	73.21	39.71	44.01	92.75
2978	73.23	39.66	43.84	92.73
2977	73.24	39.61	43.65	92.72
2976	73.26	39.55	43.44	92.7
2975	73.28	39.48	43.21	92.69
2974	73.3	39.4	42.95	92.67
2973	73.33	39.3	42.67	92.66
2972	73.35	39.21	42.35	92.65
2971	73.37	39.11	42.01	92.63
2970	73.39	39.01	41.65	92.62
2969	73.41	38.9	41.26	92.61
2968	73.44	38.79	40.86	92.6
2967	73.46	38.68	40.46	92.58
2966	73.48	38.58	40.06	92.57
2965	73.5	38.48	39.66	92.56
2964	73.52	38.38	39.28	92.55
2963	73.54	38.29	38.91	92.55
2962	73.56	38.21	38.57	92.54
2961	73.57	38.12	38.25	92.54
2960	73.59	38.05	37.96	92.54
2959	73.6	37.98	37.7	92.54
2958	73.62	37.91	37.47	92.54
2957	73.63	37.86	37.28	92.55
2956	73.64	37.8	37.1	92.55
2955	73.65	37.75	36.95	92.56
2954	73.66	37.7	36.81	92.58
2953	73.67	37.65	36.68	92.59
2952	73.68	37.6	36.55	92.6
2951	73.69	37.55	36.42	92.61
2950	73.71	37.5	36.28	92.62
2949	73.72	37.45	36.12	92.63
2948	73.73	37.39	35.93	92.63
2947	73.75	37.32	35.71	92.64
2946	73.77	37.23	35.45	92.63
2945	73.79	37.12	35.12	92.62
2944	73.81	36.99	34.74	92.61
2943	73.83	36.84	34.29	92.58
2942	73.86	36.68	33.78	92.56
2941	73.89	36.52	33.2	92.52
2940	73.92	36.34	32.57	92.48
2939	73.95	36.14	31.89	92.44
2938	73.98	35.94	31.16	92.39
2937	74.02	35.71	30.39	92.33
2936	74.06	35.48	29.59	92.28
2935	74.09	35.24	28.76	92.22
2934	74.13	35	27.92	92.16
2933	74.17	34.77	27.07	92.1
2932	74.2	34.53	26.23	92.05
2931	74.24	34.3	25.39	92
2930	74.27	34.08	24.57	91.95
2929	74.3	33.87	23.77	91.91
2928	74.33	33.68	23.02	91.88
2927	74.36	33.52	22.33	91.86
2926	74.38	33.39	21.7	91.85
2925	74.4	33.31	21.16	91.84
2924	74.42	33.26	20.72	91.85
2923	74.43	33.27	20.39	91.88
2922	74.44	33.34	20.21	91.91
2921	74.45	33.46	20.18	91.95
2920	74.45	33.63	20.33	92
2919	74.45	33.85	20.64	92.07
2918	74.45	34.08	21.13	92.14
2917	74.44	34.32	21.78	92.21
2916	74.43	34.53	22.54	92.3
2915	74.43	34.71	23.37	92.38
2914	74.41	34.86	24.23	92.48
2913	74.4	34.97	25.08	92.57
2912	74.39	35.06	25.89	92.66
2911	74.38	35.13	26.64	92.75
2910	74.37	35.21	27.34	92.84
2909	74.36	35.28	27.98	92.93
2908	74.34	35.36	28.55	93.01
2907	74.33	35.44	29.06	93.09
2906	74.32	35.52	29.52	93.17
2905	74.31	35.61	29.93	93.24
2904	74.31	35.69	30.31	93.31
2903	74.3	35.76	30.65	93.38
2902	74.29	35.83	30.96	93.44
2901	74.29	35.88	31.25	93.5
2900	74.28	35.92	31.52	93.56
2899	74.28	35.95	31.77	93.62
2898	74.27	35.97	32	93.67
2897	74.27	36	32.23	93.72
2896	74.27	36.04	32.46	93.77
2895	74.27	36.08	32.69	93.82
2894	74.27	36.12	32.91	93.87
2893	74.27	36.17	33.14	93.91
2892	74.27	36.21	33.37	93.95
2891	74.27	36.26	33.61	93.99
2890	74.27	36.3	33.86	94.03
2889	74.28	36.34	34.1	94.07
2888	74.28	36.37	34.34	94.1
2887	74.28	36.41	34.58	94.12
2886	74.29	36.45	34.8	94.15
2885	74.29	36.48	35.01	94.17
2884	74.3	36.51	35.21	94.19
2883	74.3	36.53	35.39	94.2
2882	74.31	36.54	35.56	94.21
2881	74.31	36.54	35.7	94.21
2880	74.32	36.54	35.82	94.22
2879	74.33	36.53	35.92	94.21
2878	74.33	36.52	35.99	94.21
2877	74.34	36.51	36.03	94.21
2876	74.34	36.5	36.05	94.2
2875	74.35	36.48	36.04	94.19
2874	74.35	36.46	36.02	94.18
2873	74.36	36.42	35.97	94.16
2872	74.37	36.37	35.91	94.15
2871	74.37	36.31	35.83	94.14
2870	74.38	36.25	35.74	94.12
2869	74.38	36.2	35.63	94.1
2868	74.39	36.13	35.48	94.08
2867	74.39	36.06	35.29	94.06
2866	74.4	35.97	35.04	94.03
2865	74.41	35.86	34.74	94.01
2864	74.41	35.73	34.36	93.98
2863	74.42	35.59	33.9	93.95
2862	74.43	35.43	33.34	93.92
2861	74.43	35.26	32.7	93.89
2860	74.44	35.08	31.96	93.86
2859	74.44	34.88	31.14	93.84
2858	74.45	34.68	30.26	93.82
2857	74.45	34.49	29.35	93.8
2856	74.45	34.31	28.45	93.79
2855	74.46	34.18	27.61	93.78
2854	74.46	34.1	26.92	93.79
2853	74.46	34.1	26.43	93.8
2852	74.46	34.17	26.23	93.82
2851	74.46	34.32	26.34	93.85
2850	74.45	34.51	26.76	93.89
2849	74.45	34.73	27.43	93.93
2848	74.45	34.94	28.29	93.99
2847	74.44	35.12	29.25	94.05
2846	74.44	35.27	30.23	94.11
2845	74.43	35.39	31.2	94.18
2844	74.43	35.5	32.11	94.25
2843	74.42	35.6	32.95	94.32
2842	74.42	35.7	33.73	94.39
2841	74.41	35.8	34.43	94.46
2840	74.41	35.88	35.06	94.53
2839	74.41	35.97	35.61	94.6
2838	74.41	36.04	36.09	94.66
2837	74.41	36.1	36.51	94.72
2836	74.41	36.15	36.89	94.77
2835	74.41	36.2	37.23	94.83
2834	74.42	36.24	37.53	94.88
2833	74.43	36.27	37.79	94.92
2832	74.44	36.29	38.03	94.97
2831	74.44	36.3	38.24	95.01
2830	74.46	36.31	38.43	95.05
2829	74.47	36.31	38.6	95.08
2828	74.48	36.32	38.75	95.12
2827	74.49	36.33	38.89	95.15
2826	74.51	36.35	39.02	95.19
2825	74.52	36.37	39.14	95.22
2824	74.54	36.39	39.25	95.25
2823	74.55	36.4	39.36	95.29
2822	74.57	36.42	39.46	95.32
2821	74.58	36.43	39.56	95.35
2820	74.6	36.45	39.66	95.38
2819	74.62	36.46	39.77	95.41
2818	74.63	36.47	39.87	95.44
2817	74.65	36.48	39.98	95.48
2816	74.66	36.49	40.09	95.51
2815	74.68	36.49	40.19	95.54
2814	74.69	36.5	40.29	95.57
2813	74.71	36.5	40.38	95.6
2812	74.72	36.51	40.46	95.63
2811	74.73	36.51	40.53	95.66
2810	74.75	36.51	40.6	95.69
2809	74.76	36.51	40.66	95.72
2808	74.77	36.52	40.72	95.75
2807	74.79	36.53	40.78	95.78
2806	74.8	36.53	40.83	95.81
2805	74.81	36.53	40.87	95.84
2804	74.82	36.52	40.89	95.86
2803	74.83	36.51	40.91	95.89
2802	74.85	36.49	40.91	95.91
2801	74.86	36.46	40.91	95.94
2800	74.87	36.44	40.9	95.96
2799	74.88	36.41	40.9	95.99
2798	74.89	36.39	40.89	96.01
2797	74.9	36.37	40.87	96.03
2796	74.91	36.36	40.86	96.05
2795	74.92	36.34	40.85	96.08
2794	74.93	36.33	40.85	96.1
2793	74.94	36.32	40.85	96.12
2792	74.95	36.32	40.86	96.13
2791	74.96	36.31	40.88	96.15
2790	74.97	36.3	40.91	96.17
2789	74.98	36.28	40.93	96.19
2788	74.99	36.27	40.96	96.2
2787	75	36.25	40.98	96.22
2786	75.01	36.24	41.01	96.23
2785	75.02	36.24	41.05	96.24
2784	75.03	36.24	41.09	96.25
2783	75.03	36.24	41.13	96.27
2782	75.04	36.23	41.16	96.28
2781	75.05	36.22	41.2	96.29
2780	75.06	36.22	41.23	96.3
2779	75.07	36.21	41.26	96.31
2778	75.07	36.21	41.29	96.31
2777	75.08	36.2	41.32	96.32
2776	75.09	36.2	41.34	96.33
2775	75.1	36.19	41.35	96.34
2774	75.11	36.19	41.35	96.35
2773	75.11	36.18	41.35	96.36
2772	75.12	36.17	41.35	96.36
2771	75.13	36.16	41.35	96.37
2770	75.14	36.15	41.36	96.38
2769	75.15	36.14	41.36	96.39
2768	75.16	36.12	41.36	96.39
2767	75.17	36.1	41.35	96.4
2766	75.18	36.08	41.34	96.41
2765	75.19	36.06	41.34	96.42
2764	75.2	36.05	41.33	96.42
2763	75.21	36.04	41.32	96.43
2762	75.22	36.03	41.32	96.44
2761	75.24	36.02	41.32	96.44
2760	75.25	36.01	41.32	96.45
2759	75.26	35.99	41.32	96.46
2758	75.27	35.98	41.32	96.46
2757	75.28	35.96	41.33	96.47
2756	75.29	35.95	41.34	96.47
2755	75.31	35.94	41.36	96.48
2754	75.32	35.93	41.37	96.48
2753	75.33	35.92	41.39	96.49
2752	75.34	35.91	41.4	96.49
2751	75.36	35.9	41.42	96.5
2750	75.37	35.89	41.42	96.5
2749	75.38	35.89	41.42	96.51
2748	75.39	35.88	41.42	96.51
2747	75.41	35.87	41.41	96.52
2746	75.42	35.85	41.4	96.52
2745	75.43	35.84	41.4	96.53
2744	75.45	35.82	41.39	96.53
2743	75.46	35.81	41.39	96.54
2742	75.47	35.79	41.38	96.54
2741	75.49	35.77	41.37	96.55
2740	75.5	35.76	41.35	96.56
2739	75.51	35.74	41.33	96.56
2738	75.53	35.72	41.3	96.57
2737	75.54	35.7	41.27	96.57
2736	75.55	35.67	41.24	96.58
2735	75.57	35.64	41.21	96.59
2734	75.58	35.61	41.18	96.59
2733	75.59	35.59	41.15	96.6
2732	75.61	35.57	41.12	96.61
2731	75.62	35.55	41.09	96.62
2730	75.63	35.53	41.08	96.62
2729	75.65	35.52	41.07	96.63
2728	75.66	35.51	41.07	96.64
2727	75.68	35.5	41.07	96.65
2726	75.69	35.49	41.07	96.66
2725	75.7	35.48	41.07	96.67
2724	75.72	35.47	41.08	96.68
2723	75.73	35.45	41.1	96.69
2722	75.75	35.43	41.11	96.71
2721	75.76	35.42	41.14	96.72
2720	75.78	35.4	41.17	96.73
2719	75.79	35.38	41.2	96.74
2718	75.8	35.38	41.23	96.75
2717	75.82	35.37	41.26	96.76
2716	75.83	35.37	41.29	96.77
2715	75.85	35.37	41.31	96.78
2714	75.86	35.37	41.32	96.8
2713	75.88	35.36	41.32	96.81
2712	75.89	35.36	41.33	96.82
2711	75.9	35.34	41.33	96.83
2710	75.92	35.33	41.32	96.84
2709	75.93	35.31	41.3	96.85
2708	75.94	35.28	41.28	96.86
2707	75.96	35.26	41.26	96.87
2706	75.97	35.23	41.23	96.88
2705	75.98	35.22	41.19	96.89
2704	76	35.21	41.16	96.9
2703	76.01	35.19	41.12	96.91
2702	76.02	35.17	41.08	96.92
2701	76.04	35.15	41.04	96.93
2700	76.05	35.13	41	96.94
2699	76.06	35.1	40.97	96.95
2698	76.07	35.08	40.94	96.96
2697	76.09	35.07	40.91	96.97
2696	76.1	35.05	40.9	96.98
2695	76.11	35.04	40.89	96.99
2694	76.12	35.02	40.89	97
2693	76.13	35.01	40.9	97
2692	76.14	34.99	40.91	97.01
2691	76.15	34.97	40.93	97.02
2690	76.17	34.96	40.95	97.02
2689	76.18	34.95	40.98	97.03
2688	76.19	34.94	41	97.04
2687	76.2	34.92	41.03	97.05
2686	76.21	34.91	41.05	97.05
2685	76.22	34.9	41.08	97.06
2684	76.23	34.9	41.11	97.07
2683	76.24	34.9	41.14	97.07
2682	76.25	34.89	41.17	97.08
2681	76.26	34.89	41.19	97.09
2680	76.28	34.88	41.2	97.1
2679	76.29	34.88	41.2	97.11
2678	76.3	34.87	41.2	97.11
2677	76.31	34.87	41.19	97.12
2676	76.33	34.86	41.19	97.13
2675	76.34	34.84	41.18	97.14
2674	76.35	34.82	41.16	97.15
2673	76.37	34.8	41.15	97.16
2672	76.38	34.78	41.12	97.17
2671	76.39	34.76	41.1	97.17
2670	76.41	34.75	41.06	97.18
2669	76.42	34.74	41.03	97.19
2668	76.44	34.72	40.99	97.2
2667	76.45	34.71	40.95	97.21
2666	76.46	34.69	40.92	97.21
2665	76.48	34.67	40.88	97.22
2664	76.49	34.65	40.85	97.23
2663	76.51	34.63	40.82	97.23
2662	76.52	34.62	40.79	97.24
2661	76.54	34.6	40.77	97.25
2660	76.55	34.59	40.76	97.25
2659	76.56	34.58	40.75	97.26
2658	76.58	34.57	40.76	97.26
2657	76.59	34.57	40.76	97.27
2656	76.61	34.56	40.78	97.28
2655	76.62	34.56	40.8	97.28
2654	76.64	34.56	40.82	97.29
2653	76.65	34.55	40.84	97.3
2652	76.67	34.54	40.86	97.3
2651	76.68	34.52	40.88	97.31
2650	76.7	34.5	40.91	97.32
2649	76.71	34.49	40.93	97.32
2648	76.73	34.48	40.95	97.33
2647	76.74	34.47	40.97	97.34
2646	76.76	34.46	40.98	97.34
2645	76.77	34.45	40.99	97.35
2644	76.79	34.43	41	97.35
2643	76.8	34.42	41	97.36
2642	76.82	34.4	41	97.37
2641	76.83	34.39	40.99	97.37
2640	76.85	34.37	40.98	97.38
2639	76.86	34.35	40.95	97.38
2638	76.88	34.32	40.92	97.39
2637	76.89	34.3	40.88	97.39
2636	76.9	34.28	40.84	97.4
2635	76.92	34.25	40.79	97.4
2634	76.93	34.23	40.75	97.41
2633	76.95	34.21	40.71	97.41
2632	76.96	34.19	40.69	97.42
2631	76.98	34.18	40.66	97.42
2630	77	34.17	40.64	97.43
2629	77.01	34.16	40.62	97.43
2628	77.03	34.15	40.61	97.44
2627	77.04	34.14	40.6	97.44
2626	77.06	34.13	40.59	97.45
2625	77.07	34.12	40.59	97.45
2624	77.09	34.11	40.6	97.46
2623	77.1	34.1	40.62	97.46
2622	77.12	34.1	40.64	97.46
2621	77.13	34.11	40.66	97.47
2620	77.15	34.11	40.68	97.47
2619	77.16	34.1	40.71	97.48
2618	77.17	34.1	40.73	97.48
2617	77.19	34.09	40.75	97.49
2616	77.2	34.08	40.77	97.49
2615	77.22	34.08	40.79	97.49
2614	77.23	34.07	40.8	97.5
2613	77.24	34.06	40.8	97.5
2612	77.25	34.05	40.79	97.5
2611	77.27	34.03	40.78	97.51
2610	77.28	34	40.75	97.51
2609	77.29	33.97	40.73	97.51
2608	77.31	33.94	40.7	97.52
2607	77.32	33.91	40.68	97.52
2606	77.33	33.88	40.64	97.52
2605	77.34	33.85	40.6	97.52
2604	77.36	33.82	40.56	97.53
2603	77.37	33.8	40.53	97.53
2602	77.38	33.78	40.5	97.53
2601	77.39	33.77	40.48	97.54
2600	77.41	33.75	40.46	97.54
2599	77.42	33.73	40.45	97.54
2598	77.43	33.72	40.44	97.55
2597	77.44	33.69	40.43	97.55
2596	77.46	33.68	40.43	97.55
2595	77.47	33.66	40.43	97.55
2594	77.48	33.65	40.43	97.56
2593	77.49	33.65	40.44	97.56
2592	77.5	33.65	40.45	97.56
2591	77.52	33.65	40.47	97.57
2590	77.53	33.65	40.48	97.57
2589	77.54	33.65	40.5	97.57
2588	77.55	33.66	40.52	97.58
2587	77.57	33.67	40.55	97.58
2586	77.58	33.68	40.58	97.59
2585	77.59	33.68	40.62	97.59
2584	77.61	33.69	40.65	97.6
2583	77.62	33.69	40.68	97.6
2582	77.64	33.69	40.7	97.61
2581	77.65	33.69	40.71	97.61
2580	77.67	33.68	40.71	97.62
2579	77.68	33.67	40.71	97.62
2578	77.7	33.66	40.7	97.63
2577	77.71	33.65	40.7	97.63
2576	77.73	33.64	40.68	97.64
2575	77.75	33.62	40.66	97.64
2574	77.76	33.6	40.63	97.64
2573	77.78	33.57	40.59	97.65
2572	77.79	33.54	40.55	97.65
2571	77.81	33.51	40.5	97.66
2570	77.83	33.48	40.46	97.66
2569	77.84	33.46	40.43	97.66
2568	77.86	33.43	40.4	97.67
2567	77.87	33.41	40.38	97.67
2566	77.89	33.39	40.35	97.67
2565	77.91	33.38	40.34	97.67
2564	77.92	33.37	40.32	97.68
2563	77.94	33.35	40.31	97.68
2562	77.95	33.34	40.3	97.68
2561	77.97	33.33	40.29	97.69
2560	77.98	33.31	40.28	97.69
2559	78	33.3	40.27	97.69
2558	78.02	33.29	40.27	97.69
2557	78.03	33.28	40.27	97.7
2556	78.05	33.27	40.27	97.7
2555	78.06	33.26	40.27	97.7
2554	78.08	33.25	40.28	97.71
2553	78.1	33.24	40.29	97.71
2552	78.11	33.23	40.29	97.71
2551	78.13	33.22	40.3	97.72
2550	78.15	33.21	40.3	97.72
2549	78.16	33.2	40.3	97.72
2548	78.18	33.19	40.29	97.72
2547	78.2	33.18	40.28	97.73
2546	78.21	33.17	40.27	97.73
2545	78.23	33.16	40.26	97.73
2544	78.24	33.16	40.26	97.74
2543	78.26	33.15	40.26	97.74
2542	78.28	33.14	40.25	97.74
2541	78.29	33.13	40.24	97.74
2540	78.31	33.12	40.23	97.75
2539	78.33	33.1	40.2	97.75
2538	78.34	33.08	40.18	97.75
2537	78.36	33.06	40.16	97.75
2536	78.37	33.05	40.15	97.75
2535	78.39	33.03	40.14	97.76
2534	78.41	33.02	40.13	97.76
2533	78.42	33.01	40.12	97.76
2532	78.44	33	40.11	97.76
2531	78.45	32.98	40.1	97.76
2530	78.47	32.97	40.09	97.77
2529	78.49	32.96	40.08	97.77
2528	78.5	32.94	40.07	97.77
2527	78.52	32.93	40.07	97.77
2526	78.54	32.92	40.07	97.77
2525	78.55	32.9	40.06	97.78
2524	78.57	32.89	40.06	97.78
2523	78.58	32.87	40.04	97.78
2522	78.6	32.86	40.03	97.78
2521	78.62	32.85	40.01	97.78
2520	78.63	32.84	40	97.79
2519	78.65	32.84	40	97.79
2518	78.66	32.83	39.99	97.79
2517	78.68	32.82	39.99	97.79
2516	78.69	32.8	39.98	97.79
2515	78.71	32.79	39.96	97.79
2514	78.72	32.77	39.94	97.79
2513	78.74	32.76	39.92	97.8
2512	78.75	32.74	39.91	97.8
2511	78.77	32.72	39.9	97.8
2510	78.78	32.7	39.9	97.8
2509	78.8	32.69	39.91	97.8
2508	78.81	32.68	39.91	97.8
2507	78.83	32.67	39.92	97.8
2506	78.84	32.66	39.93	97.8
2505	78.85	32.65	39.94	97.8
2504	78.87	32.64	39.95	97.81
2503	78.88	32.63	39.96	97.81
2502	78.9	32.62	39.96	97.81
2501	78.91	32.6	39.97	97.81
2500	78.93	32.59	39.97	97.81
2499	78.94	32.58	39.98	97.82
2498	78.96	32.58	39.99	97.82
2497	78.97	32.57	40	97.82
2496	78.99	32.56	40	97.83
2495	79	32.56	40	97.83
2494	79.02	32.56	39.99	97.83
2493	79.03	32.56	39.98	97.84
2492	79.05	32.56	39.97	97.84
2491	79.07	32.55	39.96	97.84
2490	79.08	32.54	39.95	97.85
2489	79.1	32.52	39.93	97.85
2488	79.11	32.51	39.91	97.85
2487	79.13	32.5	39.89	97.86
2486	79.15	32.48	39.87	97.86
2485	79.16	32.47	39.84	97.87
2484	79.18	32.45	39.82	97.87
2483	79.19	32.44	39.8	97.87
2482	79.21	32.42	39.79	97.87
2481	79.23	32.41	39.78	97.88
2480	79.24	32.39	39.77	97.88
2479	79.26	32.38	39.77	97.88
2478	79.28	32.36	39.78	97.89
2477	79.29	32.35	39.79	97.89
2476	79.31	32.33	39.79	97.89
2475	79.33	32.32	39.8	97.89
2474	79.34	32.31	39.81	97.9
2473	79.36	32.3	39.82	97.9
2472	79.38	32.29	39.83	97.9
2471	79.39	32.28	39.84	97.9
2470	79.41	32.28	39.86	97.9
2469	79.43	32.27	39.87	97.9
2468	79.44	32.27	39.89	97.91
2467	79.46	32.26	39.9	97.91
2466	79.48	32.25	39.91	97.91
2465	79.49	32.24	39.91	97.91
2464	79.51	32.23	39.91	97.91
2463	79.53	32.22	39.91	97.91
2462	79.54	32.21	39.9	97.92
2461	79.56	32.21	39.9	97.92
2460	79.58	32.21	39.88	97.92
2459	79.6	32.2	39.86	97.92
2458	79.61	32.19	39.83	97.92
2457	79.63	32.17	39.8	97.92
2456	79.65	32.16	39.76	97.93
2455	79.67	32.14	39.73	97.93
2454	79.68	32.12	39.69	97.93
2453	79.7	32.11	39.65	97.93
2452	79.72	32.09	39.61	97.93
2451	79.74	32.07	39.58	97.93
2450	79.75	32.05	39.56	97.93
2449	79.77	32.03	39.54	97.93
2448	79.79	32.02	39.52	97.94
2447	79.81	32.01	39.51	97.94
2446	79.82	31.99	39.51	97.94
2445	79.84	31.98	39.51	97.94
2444	79.86	31.97	39.52	97.94
2443	79.87	31.96	39.54	97.94
2442	79.89	31.95	39.56	97.94
2441	79.91	31.95	39.58	97.94
2440	79.92	31.94	39.61	97.94
2439	79.94	31.94	39.63	97.94
2438	79.96	31.94	39.65	97.94
2437	79.97	31.94	39.67	97.94
2436	79.99	31.93	39.68	97.93
2435	80.01	31.93	39.7	97.93
2434	80.02	31.92	39.72	97.93
2433	80.04	31.92	39.73	97.93
2432	80.05	31.92	39.73	97.93
2431	80.07	31.91	39.73	97.93
2430	80.08	31.91	39.73	97.93
2429	80.1	31.91	39.73	97.93
2428	80.12	31.9	39.73	97.93
2427	80.13	31.88	39.72	97.92
2426	80.15	31.85	39.7	97.92
2425	80.16	31.83	39.67	97.92
2424	80.18	31.8	39.63	97.92
2423	80.19	31.78	39.59	97.92
2422	80.21	31.76	39.54	97.92
2421	80.22	31.74	39.5	97.92
2420	80.24	31.72	39.46	97.92
2419	80.25	31.71	39.43	97.92
2418	80.27	31.69	39.4	97.92
2417	80.28	31.68	39.39	97.92
2416	80.3	31.67	39.37	97.92
2415	80.31	31.66	39.37	97.92
2414	80.33	31.64	39.36	97.92
2413	80.34	31.63	39.36	97.92
2412	80.36	31.62	39.36	97.92
2411	80.37	31.61	39.37	97.92
2410	80.39	31.6	39.38	97.92
2409	80.4	31.6	39.41	97.92
2408	80.42	31.61	39.45	97.92
2407	80.43	31.62	39.49	97.92
2406	80.45	31.63	39.53	97.92
2405	80.46	31.64	39.57	97.92
2404	80.48	31.65	39.61	97.92
2403	80.49	31.65	39.65	97.93
2402	80.51	31.65	39.69	97.93
2401	80.53	31.66	39.72	97.93
2400	80.54	31.66	39.74	97.93
2399	80.56	31.65	39.75	97.93
2398	80.58	31.64	39.76	97.94
2397	80.59	31.63	39.75	97.94
2396	80.61	31.61	39.74	97.94
2395	80.63	31.6	39.72	97.94
2394	80.65	31.58	39.69	97.94
2393	80.66	31.57	39.66	97.95
2392	80.68	31.55	39.63	97.95
2391	80.7	31.53	39.59	97.95
2390	80.72	31.51	39.56	97.95
2389	80.74	31.49	39.51	97.95
2388	80.75	31.47	39.47	97.96
2387	80.77	31.44	39.42	97.96
2386	80.79	31.41	39.37	97.96
2385	80.81	31.38	39.31	97.96
2384	80.83	31.35	39.25	97.97
2383	80.85	31.31	39.2	97.97
2382	80.87	31.28	39.14	97.97
2381	80.88	31.24	39.09	97.97
2380	80.9	31.21	39.04	97.98
2379	80.92	31.17	39	97.98
2378	80.94	31.14	38.95	97.98
2377	80.96	31.11	38.91	97.98
2376	80.98	31.08	38.88	97.99
2375	81	31.06	38.85	97.99
2374	81.02	31.04	38.84	97.99
2373	81.04	31.03	38.84	97.99
2372	81.05	31.02	38.84	97.99
2371	81.07	31.01	38.84	98
2370	81.09	31.01	38.84	98
2369	81.11	31	38.83	98
2368	81.13	30.99	38.81	98
2367	81.15	30.97	38.78	98
2366	81.17	30.94	38.75	98.01
2365	81.19	30.91	38.72	98.01
2364	81.21	30.88	38.7	98.01
2363	81.22	30.84	38.68	98.01
2362	81.24	30.82	38.66	98.01
2361	81.26	30.79	38.65	98.02
2360	81.28	30.78	38.64	98.02
2359	81.3	30.76	38.62	98.02
2358	81.32	30.75	38.61	98.02
2357	81.34	30.74	38.6	98.02
2356	81.36	30.74	38.59	98.02
2355	81.38	30.74	38.58	98.03
2354	81.4	30.74	38.58	98.03
2353	81.42	30.74	38.59	98.03
2352	81.44	30.74	38.59	98.03
2351	81.46	30.72	38.59	98.03
2350	81.48	30.69	38.57	98.03
2349	81.5	30.65	38.54	98.04
2348	81.52	30.62	38.5	98.04
2347	81.54	30.61	38.46	98.04
2346	81.56	30.61	38.43	98.04
2345	81.58	30.62	38.43	98.04
2344	81.59	30.62	38.45	98.04
2343	81.61	30.61	38.48	98.05
2342	81.63	30.59	38.5	98.05
2341	81.65	30.57	38.52	98.05
2340	81.66	30.55	38.54	98.05
2339	81.68	30.55	38.55	98.05
2338	81.69	30.56	38.55	98.05
2337	81.71	30.57	38.54	98.06
2336	81.72	30.58	38.54	98.06
2335	81.74	30.59	38.53	98.06
2334	81.75	30.59	38.53	98.06
2333	81.77	30.59	38.54	98.06
2332	81.78	30.59	38.56	98.06
2331	81.8	30.59	38.58	98.06
2330	81.81	30.58	38.6	98.06
2329	81.83	30.56	38.63	98.07
2328	81.84	30.55	38.65	98.07
2327	81.86	30.54	38.67	98.07
2326	81.87	30.54	38.68	98.07
2325	81.89	30.55	38.7	98.07
2324	81.91	30.55	38.72	98.07
2323	81.92	30.56	38.75	98.07
2322	81.94	30.57	38.78	98.07
2321	81.96	30.57	38.81	98.07
2320	81.98	30.57	38.84	98.08
2319	81.99	30.58	38.88	98.08
2318	82.01	30.59	38.91	98.08
2317	82.03	30.6	38.94	98.08
2316	82.05	30.61	38.98	98.08
2315	82.07	30.62	39.01	98.09
2314	82.09	30.63	39.05	98.09
2313	82.11	30.64	39.09	98.09
2312	82.12	30.64	39.12	98.09
2311	82.14	30.64	39.14	98.09
2310	82.16	30.64	39.16	98.09
2309	82.18	30.63	39.18	98.09
2308	82.19	30.63	39.19	98.1
2307	82.21	30.62	39.2	98.1
2306	82.23	30.61	39.21	98.09
2305	82.25	30.61	39.22	98.09
2304	82.26	30.6	39.22	98.09
2303	82.28	30.61	39.2	98.09
2302	82.3	30.61	39.17	98.09
2301	82.32	30.6	39.14	98.09
2300	82.33	30.59	39.1	98.09
2299	82.35	30.58	39.07	98.09
2298	82.37	30.57	39.04	98.09
2297	82.39	30.56	39.01	98.09
2296	82.41	30.55	38.99	98.09
2295	82.43	30.54	38.96	98.09
2294	82.45	30.53	38.95	98.1
2293	82.47	30.52	38.93	98.1
2292	82.48	30.51	38.92	98.1
2291	82.5	30.5	38.91	98.1
2290	82.52	30.49	38.91	98.1
2289	82.54	30.48	38.91	98.1
2288	82.56	30.48	38.93	98.1
2287	82.58	30.48	38.95	98.11
2286	82.6	30.49	38.97	98.11
2285	82.61	30.49	39	98.11
2284	82.63	30.49	39.04	98.11
2283	82.65	30.5	39.07	98.11
2282	82.67	30.5	39.11	98.11
2281	82.68	30.51	39.14	98.11
2280	82.7	30.52	39.18	98.11
2279	82.72	30.53	39.2	98.11
2278	82.74	30.53	39.23	98.11
2277	82.76	30.52	39.24	98.11
2276	82.77	30.51	39.25	98.11
2275	82.79	30.5	39.26	98.11
2274	82.81	30.49	39.25	98.11
2273	82.83	30.48	39.23	98.12
2272	82.85	30.46	39.2	98.12
2271	82.87	30.45	39.17	98.12
2270	82.89	30.44	39.12	98.13
2269	82.91	30.42	39.08	98.13
2268	82.93	30.41	39.04	98.13
2267	82.95	30.4	39	98.13
2266	82.97	30.38	38.96	98.14
2265	82.99	30.36	38.91	98.14
2264	83.01	30.34	38.87	98.14
2263	83.03	30.33	38.84	98.14
2262	83.05	30.31	38.82	98.15
2261	83.07	30.3	38.8	98.15
2260	83.09	30.29	38.8	98.15
2259	83.1	30.29	38.79	98.15
2258	83.12	30.28	38.8	98.15
2257	83.14	30.27	38.8	98.15
2256	83.16	30.27	38.81	98.15
2255	83.18	30.26	38.82	98.15
2254	83.19	30.25	38.85	98.15
2253	83.21	30.25	38.88	98.15
2252	83.23	30.25	38.91	98.15
2251	83.25	30.26	38.95	98.16
2250	83.27	30.26	38.98	98.16
2249	83.29	30.27	39.01	98.16
2248	83.31	30.27	39.03	98.16
2247	83.33	30.27	39.05	98.17
2246	83.35	30.27	39.07	98.17
2245	83.37	30.26	39.08	98.17
2244	83.39	30.26	39.1	98.18
2243	83.41	30.25	39.1	98.18
2242	83.43	30.24	39.09	98.18
2241	83.45	30.24	39.08	98.18
2240	83.47	30.23	39.06	98.19
2239	83.49	30.22	39.04	98.19
2238	83.5	30.2	39.02	98.19
2237	83.52	30.19	39	98.19
2236	83.54	30.17	38.98	98.19
2235	83.55	30.15	38.95	98.19
2234	83.57	30.13	38.92	98.19
2233	83.58	30.11	38.89	98.19
2232	83.6	30.1	38.86	98.19
2231	83.62	30.08	38.83	98.19
2230	83.63	30.07	38.81	98.19
2229	83.65	30.07	38.8	98.19
2228	83.67	30.06	38.79	98.19
2227	83.68	30.06	38.79	98.19
2226	83.7	30.06	38.79	98.19
2225	83.72	30.06	38.8	98.2
2224	83.74	30.06	38.8	98.2
2223	83.76	30.06	38.82	98.2
2222	83.78	30.06	38.84	98.21
2221	83.8	30.06	38.86	98.21
2220	83.82	30.06	38.89	98.22
2219	83.84	30.06	38.91	98.22
2218	83.86	30.06	38.93	98.23
2217	83.88	30.06	38.94	98.23
2216	83.9	30.06	38.95	98.23
2215	83.92	30.06	38.96	98.24
2214	83.93	30.05	38.97	98.24
2213	83.95	30.05	38.98	98.24
2212	83.97	30.04	38.98	98.24
2211	83.99	30.04	38.99	98.24
2210	84	30.03	38.98	98.24
2209	84.02	30.02	38.98	98.24
2208	84.04	30.01	38.96	98.24
2207	84.06	29.99	38.95	98.24
2206	84.07	29.97	38.94	98.24
2205	84.09	29.96	38.94	98.24
2204	84.11	29.95	38.93	98.24
2203	84.13	29.94	38.93	98.24
2202	84.15	29.93	38.93	98.25
2201	84.17	29.93	38.92	98.25
2200	84.19	29.92	38.92	98.25
2199	84.21	29.92	38.91	98.26
2198	84.23	29.92	38.91	98.26
2197	84.25	29.91	38.9	98.26
2196	84.27	29.9	38.9	98.27
2195	84.3	29.89	38.9	98.27
2194	84.32	29.88	38.9	98.28
2193	84.34	29.87	38.9	98.28
2192	84.35	29.86	38.91	98.28
2191	84.37	29.86	38.91	98.28
2190	84.39	29.85	38.9	98.28
2189	84.41	29.84	38.89	98.28
2188	84.43	29.83	38.88	98.28
2187	84.44	29.81	38.87	98.28
2186	84.46	29.8	38.85	98.28
2185	84.48	29.79	38.83	98.28
2184	84.5	29.78	38.81	98.28
2183	84.51	29.77	38.79	98.28
2182	84.53	29.76	38.77	98.28
2181	84.55	29.75	38.74	98.28
2180	84.57	29.73	38.73	98.28
2179	84.59	29.72	38.71	98.28
2178	84.6	29.7	38.69	98.28
2177	84.63	29.67	38.67	98.29
2176	84.65	29.66	38.64	98.29
2175	84.67	29.64	38.62	98.29
2174	84.69	29.63	38.6	98.3
2173	84.71	29.63	38.58	98.3
2172	84.73	29.63	38.56	98.31
2171	84.75	29.63	38.55	98.31
2170	84.77	29.63	38.54	98.31
2169	84.79	29.63	38.54	98.32
2168	84.81	29.62	38.54	98.32
2167	84.83	29.62	38.54	98.32
2166	84.85	29.62	38.55	98.32
2165	84.86	29.61	38.56	98.32
2164	84.88	29.61	38.58	98.32
2163	84.9	29.62	38.59	98.32
2162	84.91	29.62	38.61	98.32
2161	84.93	29.62	38.62	98.32
2160	84.94	29.63	38.63	98.31
2159	84.96	29.63	38.65	98.31
2158	84.98	29.63	38.66	98.31
2157	84.99	29.63	38.68	98.31
2156	85.01	29.63	38.69	98.31
2155	85.03	29.63	38.7	98.31
2154	85.05	29.63	38.7	98.31
2153	85.07	29.62	38.7	98.32
2152	85.08	29.61	38.69	98.32
2151	85.1	29.59	38.68	98.32
2150	85.12	29.58	38.66	98.32
2149	85.14	29.57	38.63	98.33
2148	85.16	29.56	38.61	98.33
2147	85.18	29.54	38.58	98.33
2146	85.2	29.53	38.55	98.33
2145	85.22	29.51	38.51	98.34
2144	85.24	29.5	38.48	98.34
2143	85.26	29.48	38.45	98.34
2142	85.27	29.47	38.42	98.34
2141	85.29	29.45	38.39	98.34
2140	85.3	29.44	38.37	98.34
2139	85.32	29.44	38.36	98.34
2138	85.33	29.43	38.34	98.34
2137	85.35	29.43	38.34	98.34
2136	85.36	29.43	38.33	98.34
2135	85.38	29.44	38.34	98.34
2134	85.39	29.44	38.35	98.34
2133	85.41	29.45	38.36	98.34
2132	85.43	29.45	38.39	98.34
2131	85.44	29.46	38.41	98.34
2130	85.46	29.47	38.45	98.34
2129	85.48	29.48	38.48	98.35
2128	85.5	29.49	38.52	98.35
2127	85.52	29.5	38.55	98.36
2126	85.54	29.51	38.58	98.36
2125	85.56	29.52	38.6	98.37
2124	85.58	29.52	38.62	98.37
2123	85.6	29.52	38.64	98.38
2122	85.62	29.52	38.66	98.38
2121	85.64	29.51	38.67	98.39
2120	85.66	29.5	38.68	98.39
2119	85.68	29.49	38.68	98.39
2118	85.7	29.49	38.67	98.39
2117	85.72	29.48	38.66	98.39
2116	85.74	29.47	38.64	98.4
2115	85.75	29.46	38.63	98.4
2114	85.77	29.45	38.61	98.4
2113	85.79	29.44	38.6	98.4
2112	85.8	29.43	38.58	98.4
2111	85.82	29.41	38.56	98.4
2110	85.84	29.4	38.54	98.4
2109	85.85	29.39	38.53	98.4
2108	85.87	29.38	38.52	98.4
2107	85.89	29.38	38.51	98.4
2106	85.91	29.37	38.51	98.4
2105	85.93	29.37	38.52	98.41
2104	85.95	29.36	38.53	98.41
2103	85.97	29.36	38.55	98.42
2102	85.99	29.35	38.57	98.42
2101	86.01	29.35	38.59	98.43
2100	86.03	29.35	38.61	98.43
2099	86.05	29.36	38.64	98.44
2098	86.07	29.36	38.66	98.44
2097	86.09	29.37	38.68	98.45
2096	86.11	29.38	38.7	98.45
2095	86.13	29.38	38.71	98.45
2094	86.14	29.38	38.73	98.46
2093	86.16	29.39	38.73	98.46
2092	86.18	29.39	38.72	98.46
2091	86.19	29.39	38.7	98.46
2090	86.21	29.38	38.68	98.46
2089	86.22	29.37	38.66	98.46
2088	86.24	29.36	38.64	98.46
2087	86.25	29.35	38.62	98.46
2086	86.27	29.35	38.59	98.46
2085	86.29	29.34	38.56	98.46
2084	86.3	29.33	38.54	98.46
2083	86.32	29.32	38.51	98.47
2082	86.34	29.31	38.49	98.47
2081	86.36	29.29	38.47	98.47
2080	86.38	29.28	38.45	98.48
2079	86.4	29.27	38.44	98.49
2078	86.42	29.26	38.43	98.49
2077	86.44	29.25	38.44	98.5
2076	86.46	29.25	38.44	98.5
2075	86.48	29.24	38.45	98.51
2074	86.5	29.23	38.47	98.52
2073	86.52	29.23	38.5	98.52
2072	86.54	29.22	38.53	98.53
2071	86.56	29.22	38.56	98.53
2070	86.57	29.22	38.6	98.53
2069	86.59	29.22	38.64	98.54
2068	86.61	29.23	38.68	98.54
2067	86.62	29.24	38.71	98.54
2066	86.64	29.25	38.73	98.54
2065	86.65	29.26	38.75	98.54
2064	86.67	29.27	38.77	98.54
2063	86.68	29.28	38.78	98.54
2062	86.7	29.28	38.78	98.55
2061	86.71	29.28	38.79	98.55
2060	86.73	29.27	38.79	98.55
2059	86.75	29.26	38.79	98.55
2058	86.76	29.26	38.78	98.55
2057	86.78	29.25	38.77	98.56
2056	86.8	29.25	38.76	98.56
2055	86.82	29.26	38.75	98.57
2054	86.84	29.26	38.73	98.58
2053	86.86	29.26	38.71	98.58
2052	86.88	29.25	38.69	98.59
2051	86.9	29.25	38.67	98.6
2050	86.92	29.25	38.65	98.6
2049	86.94	29.24	38.64	98.61
2048	86.96	29.24	38.63	98.62
2047	86.97	29.24	38.63	98.62
2046	86.99	29.24	38.63	98.63
2045	87.01	29.24	38.64	98.63
2044	87.03	29.24	38.65	98.64
2043	87.04	29.23	38.67	98.64
2042	87.06	29.23	38.69	98.64
2041	87.07	29.23	38.7	98.65
2040	87.09	29.23	38.71	98.65
2039	87.1	29.23	38.72	98.66
2038	87.12	29.24	38.73	98.66
2037	87.14	29.24	38.75	98.66
2036	87.15	29.25	38.76	98.67
2035	87.17	29.25	38.79	98.67
2034	87.19	29.25	38.81	98.68
2033	87.2	29.24	38.84	98.69
2032	87.22	29.24	38.86	98.69
2031	87.24	29.23	38.89	98.7
2030	87.26	29.22	38.92	98.71
2029	87.28	29.22	38.95	98.72
2028	87.3	29.22	38.98	98.73
2027	87.32	29.22	39	98.73
2026	87.34	29.22	39.03	98.74
2025	87.36	29.21	39.04	98.75
2024	87.38	29.2	39.05	98.76
2023	87.4	29.19	39.05	98.77
2022	87.42	29.18	39.05	98.77
2021	87.44	29.18	39.04	98.78
2020	87.45	29.18	39.04	98.78
2019	87.47	29.18	39.03	98.79
2018	87.48	29.18	39.01	98.79
2017	87.5	29.19	38.99	98.79
2016	87.51	29.19	38.98	98.8
2015	87.53	29.2	38.97	98.8
2014	87.54	29.2	38.96	98.8
2013	87.56	29.21	38.97	98.81
2012	87.57	29.21	38.97	98.81
2011	87.59	29.21	38.99	98.82
2010	87.61	29.22	39	98.82
2009	87.62	29.22	39	98.83
2008	87.64	29.23	39.01	98.83
2007	87.66	29.23	39.03	98.84
2006	87.68	29.24	39.04	98.85
2005	87.7	29.25	39.06	98.86
2004	87.72	29.26	39.08	98.87
[truncated: 1,605 more rows]

## Sheet: Supplementary Fig. 6b,d,e
Supplementary Fig. 6b											Supplementary Fig. 6d			Supplementary Fig. 6e
Power density (W/cm2)											Power density (W/cm2)			Power density (W/cm2)
0.2		0.4		0.5		0.6		0.8			0.6			0.6
Time (s)	Temperature (oC)	Time (s)	Temperature (oC)	Time (s)	Temperature (oC)	Time (s)	Temperature (oC)	Time (s)	Temperature (oC)		Time (s)	Temperature (oC)		Time (s)	Temperature (oC)	-Ln (θ)	Time (s)
0	26.8834	0	27.194	0	27.2144	0	27.1635	27.6456	0		0	28.1658		0	27.1635	0.00286	0
1.132	26.8681	1.082	27.2398	1.01	27.1279	1.098	27.1177	28.3823	1.056		0.01775	28.1759		1.098	27.1177	0.33574	60.883
2.216	26.9395	2.18	27.2144	2.044	27.133	2.197	27.1381	29.3035	2.059		0.03503	28.191		2.197	27.1381	0.74746	120.113
3.383	26.9803	3.224	27.2093	3.138	27.4429	3.232	27.0618	30.1922	3.126		0.05328	28.5782		3.232	27.0618	1.13705	180.495
4.417	27.0414	4.336	27.2195	4.14	27.6456	4.299	27.1177	31.1177	4.225		0.07045	29.0239		4.299	27.1177	1.49608	240.067
5.464	27.194	5.347	27.4023	5.145	27.9692	5.3	27.1432	31.8701	5.291		0.08737	29.5027		5.3	27.1432	1.86057	300.973
6.519	27.3262	6.347	27.4429	6.24	28.4175	6.3	27.1177	32.6658	6.374		0.10502	30.0883		6.3	27.1177	2.20599	360.179
7.584	27.4885	7.423	27.9288	7.273	28.9439	7.341	27.2195	33.4222	7.462		0.12175	30.6116		7.341	27.2195	2.65	420.291
8.614	27.6304	8.447	28.2917	8.37	29.4131	8.345	27.3262	34.1448	8.465		0.13902	31.157		8.345	27.3262	3.17616	480.788
9.658	27.858	9.484	28.5983	9.455	29.9446	9.347	27.8126	34.8059	9.499		0.1574	31.6508		9.347	27.8126	3.83634	540.893
10.695	28.0751	10.518	28.8839	10.503	30.37	10.454	28.2112	35.5575	10.561		0.17782	32.3657		10.454	28.2112
11.698	28.2313	11.725	29.3782	11.505	30.8527	11.476	28.7737	36.1683	11.626		0.19567	32.8879		11.476	28.7737
12.749	28.3018	12.814	29.7016	12.535	31.3088	12.499	29.4828	36.8177	12.66		0.21282	33.3789		12.499	29.4828
13.78	28.5431	13.854	30.014	13.638	31.802	13.595	30.0635	37.4589	13.67		0.2297	33.9968		13.595	30.0635
14.78	28.6885	14.939	30.3009	14.722	32.2978	14.671	30.6412	38.1196	14.692		0.24737	34.4497		14.671	30.6412
15.785	28.9289	16.017	30.5131	15.907	32.8927	15.772	31.2892	38.7674	15.695		0.26502	34.915		15.772	31.2892
16.839	29.0739	17.097	30.8674	16.927	33.3117	16.778	31.8117	39.4435	16.701		0.28278	35.4585		16.778	31.8117
17.923	29.1338	18.118	31.152	18.016	33.7386	17.801	32.3754	39.9979	17.792		0.30112	35.8821		17.801	32.3754
18.983	29.3633	19.147	31.3626	19.107	34.1305	18.902	32.8976	40.5857	18.794		0.31835	36.3321		18.902	32.8976
20	29.4977	20.216	31.5874	20.144	34.5686	19.944	33.4749	41.0899	19.803		0.33615	36.855		19.944	33.4749
21.086	29.7264	21.255	31.8166	21.155	34.9623	21.085	34.0589	41.6948	20.897		0.35452	37.2084		21.085	34.0589
22.267	29.8108	22.349	32.1036	22.196	35.2697	22.171	34.5638	42.2877	21.982		0.3717	37.7227		22.171	34.5638
23.321	30.019	23.449	32.419	23.204	35.7316	23.234	35.1705	42.9441	22.984		0.38892	38.0874		23.234	35.1705
24.349	30.1279	24.487	32.6658	24.242	36.0839	24.301	35.5622	43.4252	24.003		0.40695	38.4876		24.301	35.5622
25.383	30.207	25.511	32.8349	25.313	36.4584	25.338	36.1261	44.0097	25.027		0.42375	38.891		25.338	36.1261
26.455	30.3651	26.525	33.1433	26.343	36.7432	26.405	36.5705	44.4997	26.027		0.44117	39.2748		26.405	36.5705
27.487	30.6067	27.618	33.3117	27.406	37.0691	27.537	37.0923	45.0878	27.098		0.45783	39.621		27.537	37.0923
28.55	30.7494	28.664	33.4845	28.473	37.5006	28.634	37.5932	45.526	28.14		0.47587	39.9752		28.634	37.5932
29.557	30.8478	29.692	33.7338	29.62	37.926	29.668	38.0274	46.066	29.229		0.49337	40.3826		29.668	38.0274
30.647	30.9067	30.758	33.863	30.628	38.2761	30.772	38.4646	46.5909	30.243		0.51005	40.7751		30.772	38.4646
31.683	31.0196	31.852	34.1877	31.649	38.6207	31.788	38.8773	46.9382	31.341		0.52822	41.1258		31.788	38.8773
32.687	31.1619	32.863	34.2878	32.675	38.9871	32.806	39.3159	47.3229	32.38		0.54783	41.489		32.806	39.3159
33.782	31.3332	33.935	34.5733	33.723	39.2292	33.841	39.7619	47.9275	33.468		0.56522	41.9448		33.841	39.7619
34.809	31.4848	34.986	34.7205	34.807	39.6483	34.844	40.0658	48.36	34.468		0.58305	42.2921		34.844	40.0658
35.821	31.5678	36.093	34.9292	35.875	39.9752	35.869	40.5361	48.7404	35.506		0.60163	42.5365		35.869	40.5361
36.92	31.7727	37.121	35.1563	36.942	40.3057	36.878	40.8741	49.2878	36.571		0.61903	42.891		36.878	40.8741
37.924	31.8117	38.227	35.3406	38.041	40.6399	37.969	41.386	49.6947	37.6		0.63612	43.2842		37.969	41.386
38.953	31.9918	39.318	35.5245	39.064	41.045	38.969	41.8199	50.1463	38.631		0.65487	43.7683		38.969	41.8199
40.054	32.1765	40.342	35.7222	40.141	41.2515	39.973	42.1898	50.5048	39.7		0.67228	44.0448		39.973	42.1898
41.061	32.2541	41.423	35.8163	41.188	41.6009	41.036	42.4699	50.9535	40.763		0.69028	44.3687		41.036	42.4699
42.083	32.356	42.575	36.0229	42.214	41.8332	42.037	42.891	51.3717	41.801		0.70783	44.6176		42.037	42.891
43.179	32.4674	43.655	36.1073	43.245	41.9938	43.109	43.3018	51.7803	42.828		0.72615	44.8834		43.109	43.3018
44.285	32.6658	44.777	36.2713	44.443	42.4566	44.14	43.6145	52.237	43.866		0.7433	45.3049		44.14	43.6145
45.383	32.7141	45.778	36.3883	45.453	42.6828	45.157	43.9615	52.6552	44.967		0.76132	45.5692		45.157	43.9615
46.484	32.8783	46.856	36.6732	46.543	42.9706	46.203	44.3075	53.0231	45.968		0.77962	45.9798		46.203	44.3075
47.552	32.9747	47.884	36.9155	47.598	43.2886	47.274	44.6307	53.3981	46.993		0.7981	46.3761		47.274	44.6307
48.554	32.994	48.939	37.0272	48.686	43.5705	48.303	44.9878	53.8248	48.02		0.81628	46.7025		48.303	44.9878
49.7	33.3165	50.026	37.2177	49.71	43.8737	49.303	45.3396	54.1975	49.065		0.83342	46.9339		49.303	45.3396
50.783	33.3933	51.101	37.4172	50.724	44.1893	50.344	45.5995	54.662	50.071		0.85133	47.2247		50.344	45.5995
51.784	33.4558	52.111	37.5238	51.753	44.4692	51.436	45.9798	54.9117	51.132		0.86905	47.5702		51.436	45.9798
52.858	33.5037	53.18	37.7135	52.777	44.6525	52.54	46.3073	55.3215	52.133		0.88592	47.8128		52.54	46.3073
53.918	33.6284	54.22	37.8752	53.81	44.8878	53.611	46.7111	55.6941	53.175		0.90398	48.1142		53.611	46.7111
54.95	33.7099	55.347	37.9905	54.818	45.0791	54.749	46.9938	56.0297	54.269		0.92127	48.3473		54.749	46.9938
55.986	33.8343	56.363	38.1841	55.845	45.3396	55.803	47.2887	56.4202	55.3		0.93843	48.715		55.803	47.2887
57.021	33.9968	57.42	38.3037	56.933	45.5909	57.047	47.6596	56.6627	56.338		0.95622	48.9386		57.047	47.6596
58.123	34.0732	58.427	38.5381	57.945	45.7941	58.137	47.885	57.0791	57.37		0.9741	49.2458		58.137	47.885
59.188	34.1448	59.519	38.639	58.948	46.0704	59.172	48.2075	57.3362	58.473		0.99198	49.4432		59.172	48.2075
60.272	34.183	60.623	38.859	60.011	46.3675	60.248	48.5376	57.7308	59.603		1.01147	49.7659		60.248	48.5376
61.318	34.3164	61.631	38.891	61.094	46.548	61.31	48.8163	57.9159	60.702		1.0316	50.1004		61.31	48.8163
62.388	34.464	62.653	39.0008	62.155	46.8697	62.407	49.0986	58.3088	61.802		1.05072	50.409		62.407	49.0986
63.474	34.6018	63.724	39.1333	63.211	47.0366	63.483	49.3928	58.6889	62.849		1.06757	50.6628		63.483	49.3928
64.563	34.73	64.821	39.3067	64.317	47.3357	64.573	49.6529	58.9586	63.938		1.08518	50.9078		64.573	49.6529
65.585	34.7965	65.901	39.3842	65.42	47.5276	65.664	49.9082	59.2863	65.042		1.10288	51.2021		65.664	49.9082
66.623	34.8581	66.99	39.58	66.491	47.7575	66.695	50.1839	59.6404	66.049		1.11997	51.3924		66.695	50.1839
67.735	34.9244	68.112	39.7528	67.515	48.0463	67.789	50.4381	59.8888	67.071		1.13743	51.636		67.789	50.4381
68.758	35.0854	69.155	39.7982	68.569	48.2287	68.806	50.6628	60.0981	68.184		1.1541	51.9533		68.806	50.6628
69.791	35.2083	70.159	39.9707	69.58	48.4742	69.806	50.9037	60.4115	69.202		1.17122	52.1014		69.806	50.9037
70.892	35.3358	71.187	40.0749	70.651	48.5968	70.841	51.1193	60.674	70.238		1.18795	52.3109		70.841	51.1193
71.953	35.4113	72.188	40.1338	71.721	48.9259	71.843	51.3345	61.0092	71.267		1.20512	52.4668		71.843	51.3345
72.962	35.3972	73.31	40.1972	72.813	49.0523	72.94	51.5741	61.3436	72.267		1.22235	52.7493		72.94	51.5741
73.986	35.6799	74.32	40.4639	73.867	49.4516	73.977	51.8174	61.6082	73.357		1.2402	53.0598		73.977	51.8174
75.019	35.7175	75.321	40.4729	74.949	49.6487	74.989	52.1754	61.9564	74.437		1.2574	53.3248		74.989	52.1754
76.057	35.7222	76.324	40.6399	76.013	49.7073	76.011	52.3847	62.216	75.461		1.27473	53.5242		76.011	52.3847
77.069	35.7834	77.328	40.7435	77.051	49.95	77.014	52.647	62.498	76.478		1.29367	53.7883		77.014	52.647
78.125	35.8539	78.355	40.7931	78.184	50.1797	78.073	52.8025	62.8327	77.519		1.31182	54.0356		78.073	52.8025
79.412	35.9807	79.355	40.9371	79.287	50.409	79.108	52.9782	62.9807	78.568		1.32902	54.2704		79.108	52.9782
80.456	36.0933	80.392	41.0405	80.29	50.5339	80.123	53.2433	63.2612	79.638		1.34682	54.5047		80.123	53.2433
81.556	36.1542	81.455	41.1618	81.293	50.7916	81.139	53.3981	63.5298	80.673		1.36462	54.6701		81.139	53.3981
82.606	36.2807	82.514	41.2425	82.294	50.9493	82.174	53.6584	63.7866	81.778		1.38182	54.96		82.174	53.6584
83.688	36.3789	83.598	41.3905	83.401	51.1193	83.182	53.8289	64.0542	82.937		1.39958	55.1489		83.182	53.8289
84.786	36.407	84.623	41.4935	84.447	51.3634	84.194	54.0518	64.3777	83.973		1.4169	55.2814		84.194	54.0518
85.792	36.5332	85.714	41.6456	85.458	51.5081	85.208	54.2299	64.6029	85.054		1.43357	55.2573		85.208	54.2299
86.824	36.5519	86.796	41.7126	86.48	51.7103	86.242	54.5006	64.8016	86.058		1.45128	55.526		86.242	54.5006
87.857	36.6685	87.826	41.7975	87.619	51.8586	87.245	54.7144	65.1159	87.072		1.46807	55.7541		87.245	54.7144
88.932	36.7292	88.929	41.9805	88.622	51.9986	88.251	54.8715	65.2579	88.169		1.48628	55.9618		88.251	54.8715
90.001	36.7478	89.964	42.1052	89.709	52.2452	89.275	55.0605	65.534	89.218		1.50497	56.2809		89.275	55.0605
91.041	36.8736	90.975	42.2343	90.784	52.4258	90.282	55.173	65.8653	90.307		1.52253	56.5236		90.282	55.173
92.055	36.99	91.989	42.3099	91.792	52.561	91.377	55.4258	66.0956	91.336		1.53963	56.7103		91.377	55.4258
93.06	37.004	93.067	42.3366	92.816	52.7902	92.424	55.6541	66.3219	92.37		1.55728	56.7699		92.424	55.6541
94.121	37.0644	94.079	42.4477	93.817	52.9088	93.442	55.7861	66.5072	93.409		1.5755	56.9959		93.442	55.7861
95.188	37.2224	95.132	42.5232	94.883	53.1047	94.509	55.9698	66.7328	94.437		1.59238	57.1226		94.509	55.9698
96.262	37.2456	96.191	42.6429	95.921	53.2026	95.542	56.2131	66.8732	95.437		1.60992	57.4034		95.542	56.2131
97.286	37.2409	97.245	42.7183	97.029	53.3615	96.545	56.3764	67.1204	96.479		1.62683	57.5889		96.545	56.3764
98.293	37.3384	98.3	42.8202	98.15	53.5242	97.609	56.5713	67.3598	97.483		1.64408	57.8214		97.609	56.5713
99.331	37.4126	99.323	42.9706	99.155	53.5974	98.642	56.6706	67.5658	98.571		1.66158	57.9552		98.642	56.6706
100.422	37.4589	100.366	43.0458	100.184	53.7923	99.642	56.8651	67.8229	99.574		1.67853	58.0142		99.642	56.8651
101.468	37.6163	101.452	43.1032	101.286	53.9303	100.734	57.0949	68.0282	100.6		1.69528	58.2304		100.734	57.0949
102.558	37.695	102.457	43.1915	102.363	54.0802	101.744	57.2611	68.2552	101.72		1.7124	58.5166		101.744	57.2611
103.622	37.6765	103.496	43.3811	103.385	54.2663	102.845	57.4231	68.4087	102.805		1.72907	58.8493		102.845	57.4231
104.659	37.7967	104.578	43.4208	104.482	54.3269	103.914	57.6244	68.5694	103.806		1.74587	59.0602		103.914	57.6244
105.757	37.8936	105.658	43.5969	105.589	54.4562	104.954	57.7426	68.7555	104.905		1.76297	59.2707		104.954	57.7426
106.87	37.9213	106.709	43.6277	106.589	54.6701	105.979	57.9474	68.9777	105.908		1.77963	59.5043		105.979	57.9474
107.893	38.0505	107.794	43.7112	107.619	54.7305	107.02	58.1872	69.2432	106.975		1.79633	59.788		107.02	58.1872
108.993	38.1058	108.795	43.7683	108.655	54.8352	108.108	58.3716	69.4466	108.072		1.81407	59.9742		108.108	58.3716
110.004	38.2393	109.899	43.843	109.688	55.0203	109.176	58.4775	69.6025	109.178		1.83192	60.1485		109.176	58.4775
111.01	38.1979	110.994	43.9834	110.745	55.0967	110.216	58.6263	69.7113	110.189		1.84962	60.3419		110.216	58.6263
112.022	38.2715	112.098	44.0404	111.776	55.3536	111.309	58.7437	69.9031	111.271		1.86685	60.5197		111.309	58.7437
113.036	38.3681	113.134	44.1893	112.816	55.4699	112.309	58.9313	70.12	112.293		1.88353	60.7396		112.309	58.9313
114.057	38.3497	114.159	44.1324	113.85	55.566	113.363	59.1265	70.2031	113.313		1.90185	61.0438		113.363	59.1265
115.089	38.3957	115.255	44.255	114.862	55.7221	114.377	59.3019	70.3475	114.395		1.91857	61.1169		114.377	59.3019
116.137	38.5473	116.269	44.3337	115.951	55.8061	115.409	59.4459	70.5097	115.405		1.93533	61.2245		115.409	59.4459
117.223	38.584	117.36	44.5041	117.018	55.9539	116.461	59.5704	70.7545	116.481		1.95207	61.4663		116.461	59.5704
118.26	38.5748	118.365	44.574	118.185	56.0177	117.481	59.7491	70.8947	117.494		1.96917	61.5239		117.481	59.7491
119.266	38.6574	119.43	44.6743	119.288	56.2211	118.577	59.8927	70.9846	118.58		1.98738	61.6886		118.577	59.8927
120.373	38.749	120.527	44.744	120.393	56.3247	119.577	60.009	71.0815	119.682		2.00405	61.8149		119.577	60.009
121.457	38.7903	121.544	44.7658	121.521	56.5276	120.646	60.253	71.1927	120.706		2.02088	61.9029		120.646	60.253
122.491	38.7903	122.562	44.8094	122.618	56.6587	121.647	60.3574	71.2681	121.71		2.03882	62.0328		121.647	60.3574
123.493	38.891	123.599	44.9356	123.729	56.8929	122.659	60.4424	71.3971	122.876		2.05782	62.2236		122.659	60.4424
124.583	39.0237	124.626	45.1052	124.855	56.9761	123.749	60.5119	71.6726	123.996		2.07593	62.3152		123.749	60.5119
125.727	39.0648	125.66	45.1573	125.886	57.1226	124.866	60.6933	72.0048	125.006		2.09407	62.4904		124.866	60.6933
126.757	39.0282	126.733	45.2355	126.952	57.2967	125.995	60.8398	72.126	126.086		2.11155	62.5589		125.995	60.8398
127.765	39.1653	127.827	45.435	127.984	57.3323	127.082	60.9823	72.2507	127.156		2.12855	62.5665		127.082	60.9823
128.856	39.2338	128.916	45.3613	129.021	57.4113	128.178	61.1515	72.4608	128.184		2.14522	62.6921		128.178	61.1515
129.912	39.2201	129.966	45.5303	130.151	57.5297	129.212	61.2898	72.6136	129.207		2.16275	62.7035		129.212	61.2898
130.989	39.2657	131.028	45.5866	131.218	57.6914	130.251	61.4011	72.7947	130.212		2.17963	62.8061		130.251	61.4011
132.025	39.3113	132.142	45.8114	132.308	57.8175	131.27	61.5698	72.926	131.243		2.19638	63.03		131.27	61.5698
133.082	39.4936	133.202	45.7034	133.322	57.9513	132.319	61.7269	73.1245	132.329		2.21367	63.0528		132.319	61.7269
134.123	39.5391	134.239	45.846	134.419	58.0496	133.434	61.834	73.259	133.347		2.23187	63.1855		133.434	61.834
135.156	39.6028	135.263	45.9194	135.461	58.1165	134.478	61.8723	73.3262	134.408		2.24973	63.318		134.478	61.8723
136.23	39.6755	136.345	45.9107	136.491	58.14	135.514	61.9564	73.4818	135.514		2.26815	63.3748		135.514	61.9564
137.334	39.7301	137.36	45.9539	137.586	58.2775	136.587	62.1702	73.7007	136.585		2.28638	63.5298		136.587	62.1702
138.405	39.7982	138.365	46.0186	138.625	58.4775	137.611	62.338	73.8594	137.681		2.30343	63.6243		137.611	62.338
139.511	39.8482	139.4	46.1436	139.679	58.5715	138.712	62.5209	74.0355	138.759		2.32133	63.6885		138.712	62.5209
140.557	39.9208	140.43	46.29	140.755	58.5989	139.781	62.5818	74.1411	139.816		2.33857	63.7602		139.781	62.5818
141.575	40.0387	141.488	46.2169	141.794	58.7241	140.813	62.8175	74.3028	140.909		2.35588	63.8356		140.813	62.8175
142.669	40.0613	142.498	46.2599	142.882	58.861	141.926	62.9314	74.4328	141.909		2.3741	63.9299		141.926	62.9314
143.724	40.1202	143.587	46.4749	143.921	58.9391	143.047	63.0869	74.6293	142.919		2.39087	63.9864		143.047	63.0869
144.792	40.1293	144.663	46.5265	144.964	59.0953	144.145	63.1779	74.6399	143.977		2.40823	64.073		144.145	63.1779
145.797	40.2062	145.745	46.6338	146.097	59.0641	145.182	63.318	74.7731	144.979		2.42642	64.0881		145.182	63.318
146.885	40.2062	146.848	46.7196	147.192	59.2434	146.212	63.4655	74.9342	146.08		2.44523	64.2612		146.212	63.4655
147.891	40.2922	147.862	46.814	148.232	59.2902	147.294	63.56	74.9972	147.179		2.46195	64.3739		147.294	63.56
148.925	40.3464	148.862	46.8268	149.243	59.3798	148.346	63.7979	75.186	148.21		2.47917	64.4528		148.346	63.7979
149.993	40.4368	149.937	46.8954	150.288	59.4887	149.391	63.8733	75.3187	149.21		2.4959	64.5279		149.391	63.8733
151.024	40.4774	150.963	47.0323	151.288	59.5821	150.446	63.9299	75.3746	150.213		2.51312	64.6554		150.446	63.9299
152.025	40.5316	151.974	47.0965	152.306	59.7297	151.447	64.0278	75.5455	151.213		2.5304	64.6404		151.447	64.0278
153.055	40.5497	153.039	47.1691	153.366	59.819	152.481	64.1445	75.664	152.217		2.55022	64.8278		152.481	64.1445
154.126	40.6805	154.129	47.1606	154.455	59.916	153.489	64.3251	75.8207	153.25		2.56833	64.9027		153.489	64.3251
155.127	40.6399	155.165	47.2589	155.492	59.9548	154.584	64.4415	75.9772	154.287		2.58638	65.0187		154.584	64.4415
156.167	40.703	156.168	47.3272	156.589	60.0129	155.584	64.5579	76.0815	155.377		2.60358	65.1196		155.584	64.5579
157.203	40.694	157.232	47.3954	157.666	60.1059	156.624	64.6892	76.1822	156.419		2.6208	65.2429		156.624	64.6892
158.232	40.748	158.265	47.4935	158.696	60.3303	157.715	64.8802	76.3072	157.511		2.63765	65.4034		157.715	64.8802
159.237	40.7615	159.298	47.485	159.796	60.4579	158.761	64.9401	76.3384	158.512		2.65472	65.4668		158.761	64.9401
160.295	40.8561	160.338	47.6298	160.904	60.5351	159.776	65.0486	76.4702	159.555		2.67315	65.4929		159.776	65.0486
161.328	40.9011	161.378	47.7022	161.928	60.6432	160.816	65.1047	76.6122	160.645		2.69058	65.601		160.816	65.1047
162.363	40.9191	162.513	47.7787	162.955	60.7435	161.882	65.2093	76.7057	161.678		2.70842	65.7127		161.882	65.2093
163.438	40.9101	163.568	47.8383	164.028	60.7165	162.883	65.299	76.7818	162.686		2.72527	65.6867		162.883	65.299
164.528	41.009	164.599	47.8552	165.048	60.8359	163.885	65.3997	76.8855	163.747		2.74207	65.7127		163.885	65.3997
165.627	41.0675	165.6	47.8425	166.092	60.9553	164.982	65.5824	77.0894	164.856		2.76002	65.7648		164.982	65.5824
166.677	41.1258	166.671	47.8552	167.123	60.9091	165.985	65.6792	77.1826	165.913		2.77693	65.8244		165.985	65.6792
167.695	41.1528	167.715	47.9572	168.199	60.9977	167.056	65.7686	77.2033	166.958		2.79415	65.9954		167.056	65.7686
168.794	41.2291	168.733	48.0294	169.223	61.0631	168.085	65.8467	77.2998	168.046		2.81137	66.1402		168.085	65.8467
169.799	41.265	169.809	48.1778	170.281	61.1746	169.115	65.8504	77.3963	169.145		2.82857	66.2033		169.115	65.8504
170.803	41.2784	170.837	48.1439	171.369	61.2975	170.122	65.9954	77.4377	170.161		2.84525	66.2589		170.122	65.9954
171.894	41.4174	171.843	48.216	172.464	61.2898	171.222	66.0919	77.572	171.179		2.86198	66.3664		171.222	66.0919
172.9	41.4218	172.943	48.2584	173.524	61.3666	172.317	66.2033	77.6202	172.188		2.88035	66.4516		172.317	66.2033
173.934	41.4577	173.953	48.2922	174.525	61.5085	173.325	66.2774	77.8368	173.253		2.89902	66.5072		173.325	66.2774
175.028	41.4756	175.011	48.4065	175.549	61.5813	174.415	66.3294	77.9261	174.357		2.91698	66.5553		174.415	66.3294
176.115	41.4935	176.034	48.4954	176.562	61.6809	175.418	66.4257	77.957	175.448		2.93477	66.6256		175.418	66.4257
177.195	41.5651	177.067	48.563	177.658	61.7958	176.493	66.4183	78.1354	176.487		2.95305	66.7365		176.493	66.4183
178.329	41.583	178.1	48.5841	178.663	61.8608	177.522	66.5553	78.1149	177.487		2.97035	66.7883		177.522	66.5553
179.336	41.7216	179.134	48.6771	179.757	61.9182	178.55	66.6515	78.228	178.504		2.98748	66.9212		178.55	66.6515
180.421	41.6858	180.198	48.7066	180.758	61.9793	179.686	66.7993	78.3137	179.557		3.00418	67.0061		179.686	66.7993
181.468	41.7663	181.201	48.8247	181.799	62.0175	180.688	66.9286	78.4061	180.648		3.02128	67.172		180.688	66.9286
182.571	41.7931	182.203	48.9428	182.891	62.1664	181.749	66.9839	78.5704	181.708		3.03808	67.2604		181.749	66.9839
183.629	41.7618	183.244	48.8543	183.892	62.1664	182.755	67.0725	78.6764	182.784		3.05842	67.3157		182.755	67.0725
184.653	41.7663	184.27	48.8796	184.907	62.3037	183.787	67.1389	78.7037	183.896		3.07598	67.4003		183.787	67.1389
185.708	41.8377	185.367	48.9849	185.998	62.4104	184.85	67.2789	78.7516	184.981		3.09307	67.404		184.85	67.2789
186.837	41.86	186.413	48.9849	187.1	62.498	185.884	67.4077	78.8677	186.027		3.10973	67.5474		185.884	67.4077
187.931	41.9046	187.501	49.0649	188.135	62.5361	186.956	67.3635	79.0213	187.049		3.12697	67.5658		186.956	67.3635
189.032	41.8868	188.501	49.1995	189.16	62.597	188.018	67.4739	79.0485	188.082		3.14365	67.6981		188.018	67.4739
190.032	42.0473	189.577	49.2332	190.226	62.6388	189.018	67.5768	79.2053	189.082		3.16068	67.7421		189.018	67.5768
191.131	42.0696	190.607	49.334	191.226	62.7111	190.1	67.6907	79.253	190.086		3.17807	67.8375		190.1	67.6907
192.131	42.1275	191.69	49.3256	192.229	62.7529	191.185	67.7385	79.3313	191.17		3.19533	68.0025		191.185	67.7385
193.168	42.1008	192.771	49.3592	193.327	62.8516	192.221	67.8485	79.396	192.238		3.21258	68.0575		192.221	67.8485
194.268	42.1542	193.801	49.3844	194.361	62.8479	193.292	67.9219	79.5185	193.255		3.2293	68.1381		193.292	67.9219
195.3	42.2121	194.871	49.4348	195.397	62.939	194.385	68.0172	79.6102	194.316		3.24658	68.1014		194.385	68.0172
196.303	42.2388	195.879	49.46	196.616	63.0604	195.418	68.0685	79.7359	195.35		3.26473	68.1966		195.418	68.0685
197.332	42.3188	196.905	49.5858	197.694	63.1741	196.461	68.1088	79.7631	196.357		3.2814	68.2259		196.461	68.1088
198.344	42.2921	198.017	49.5564	198.732	63.2082	197.566	68.1856	79.7665	197.385		3.29847	68.2442		197.566	68.1856
199.389	42.3144	199.036	49.6109	199.743	63.2536	198.652	68.321	79.8038	198.385		3.31532	68.193		198.652	68.321
200.396	42.3677	200.081	49.6612	200.811	63.3748	199.687	68.3831	79.892	199.493		3.33363	68.31		199.687	68.3831
201.404	42.3944	201.136	49.7994	201.899	63.3748	200.77	68.4708	79.97	200.584		3.35047	68.2442		200.77	68.4708
202.407	42.4166	202.139	49.7743	202.996	63.5336	201.819	68.4416	79.9972	201.618		3.36753	68.4306		201.819	68.4416
203.497	42.4877	203.184	49.7115	204.027	63.5487	202.819	68.5147	80.1191	202.72		3.38423	68.4781		202.819	68.5147
204.503	42.572	204.204	49.7283	205.035	63.594	203.919	68.6059	80.1564	203.818		3.4026	68.5512		203.919	68.6059
205.667	42.5542	205.222	49.7324	206.061	63.7224	204.923	68.6971	80.2444	204.85		3.42088	68.5694		204.923	68.6971
206.698	42.5897	206.31	49.8789	207.062	63.779	206.02	68.7518	80.3256	205.851		3.43837	68.6534		206.02	68.7518
207.698	42.5054	207.402	49.8956	208.105	63.8092	207.134	68.832	80.3155	206.854		3.45653	68.8612		207.134	68.832
208.731	42.6296	208.503	49.9542	209.105	63.8997	208.247	68.9085	80.373	207.918		3.47377	68.9377		208.247	68.9085
209.8	42.603	209.545	49.9291	210.129	63.9299	209.305	69.0214	80.4339	208.92		3.49203	69.0068		209.305	69.0214
210.832	42.6208	210.59	49.996	211.129	63.9676	210.357	69.0396	80.4711	209.956		3.51065	69.025		210.357	69.0396
211.865	42.6163	211.637	50.0127	212.132	64.009	211.453	69.1342	80.5927	211.052		3.52817	69.1051		211.453	69.1342
212.936	42.6562	212.638	50.0795	213.164	64.1333	212.456	69.1596	80.667	212.052		3.54648	69.1305		212.456	69.1596
213.94	42.7272	213.69	50.0294	214.265	64.1596	213.499	69.2142	80.7817	213.126		3.56338	69.1742		213.499	69.2142
214.967	42.7405	214.736	50.2339	215.301	64.1333	214.582	69.305	80.9234	214.177		3.58045	69.1378		214.582	69.305
216.038	42.8157	215.803	50.2464	216.33	64.3251	215.588	69.3341	81.0143	215.219		3.59868	69.1596		215.588	69.3341
217.038	42.798	216.848	50.3006	217.332	64.3514	216.661	69.4756	81.075	216.357		3.61592	69.2977		216.661	69.4756
218.107	42.8512	217.872	50.1254	218.373	64.3965	217.754	69.53	81.1625	217.358		3.63377	69.403		217.754	69.53
219.174	42.8025	218.903	50.1964	219.444	64.4265	218.803	69.6025	81.1659	218.365		3.652	69.4393		218.803	69.6025
220.265	42.8246	219.947	50.2214	220.465	64.4716	219.83	69.6497	81.2332	219.414		3.66923	69.4611		219.83	69.6497
221.267	42.8467	221.036	50.3632	221.505	64.6817	220.858	69.7511	81.3744	220.471		3.68685	69.472		220.858	69.7511
222.301	43.0016	222.037	50.384	222.604	64.7304	221.869	69.809	81.4349	221.558		3.7048	69.5336		221.869	69.809
223.365	42.9794	223.044	50.3923	223.632	64.7529	222.957	69.9646	81.539	222.567		3.72147	69.4792		222.957	69.9646
224.4	42.9794	224.144	50.4298	224.633	64.7604	224.056	69.9321	81.5122	223.59		3.73862	69.5554		224.056	69.9321
225.403	43.0369	225.279	50.4298	225.634	64.8503	225.056	69.961	81.5692	224.608		3.75573	69.6714		225.056	69.961
226.504	43.0369	226.347	50.5505	226.664	64.7641	226.155	70.0731	81.576	225.624		3.77258	69.6678		226.155	70.0731
227.605	43.059	227.356	50.4923	227.731	64.8653	227.23	70.0984	81.7303	226.723		3.7898	69.7692		227.23	70.0984
228.7	43.006	228.407	50.6046	228.767	64.9102	228.256	70.167	81.7404	227.82		3.80762	69.8742		228.256	70.167
229.785	43.0148	229.464	50.563	229.872	65.0075	229.368	70.2609	81.8242	228.898		3.82595	69.9284		229.368	70.2609
230.833	42.9839	230.545	50.5713	230.88	64.9626	230.425	70.3042	81.8912	229.93		3.8443	69.9827		230.425	70.3042
231.901	43.0016	231.64	50.6919	231.969	64.9701	231.496	70.4232	81.9381	230.954		3.861	69.9104		231.496	70.4232
232.904	43.1871	232.675	50.7958	232.999	64.9888	232.59	70.452	82.062	231.987		3.87933	69.9501		232.59	70.452
233.933	43.165	233.707	50.8747	234.033	65.0411	233.63	70.5169	82.0252	233.06		3.896	69.9719		233.63	70.5169
234.967	43.1915	234.739	50.9286	235.071	65.1608	234.657	70.5493	81.985	234.157		3.91273	70.0803		234.657	70.5493
235.974	43.1915	235.768	50.9286	236.071	65.1682	235.73	70.6573	82.0654	235.255		3.9297	70.1345		235.73	70.6573
237.001	43.2533	236.775	50.9659	237.165	65.3288	237.094	70.6897	82.1457	236.295		3.94687	70.2825		237.094	70.6897
238.024	43.24	237.81	51.0198	238.24	65.3213	238.14	70.7221	82.2293	237.377		3.96447	70.315		238.14	70.7221
239.095	43.3238	238.906	50.9369	239.343	65.3437	239.172	70.7653	82.2861	238.422		3.98205	70.3583		239.172	70.7653
240.1	43.293	239.946	51.024	240.435	65.4407	240.263	70.7761	82.3263	239.499		3.99928	70.4809		240.263	70.7761
241.102	43.4428	241.006	51.111	241.441	65.4072	241.297	70.8588	82.3697	240.598		4.01718	70.5025		241.297	70.8588
242.186	43.3679	242.006	51.0986	242.536	65.3923	242.399	70.9486	82.4331	241.689		4.0354	70.5493		242.399	70.9486
243.235	43.3238	243.097	51.1441	243.599	65.4258	243.399	70.9271	82.4866	242.722		4.05297	70.5097		243.399	70.9271
244.319	43.3679	244.108	51.1276	244.654	65.5675	244.491	70.9199	82.5667	243.722		4.07002	70.4989		244.491	70.9199
245.334	43.4076	245.201	51.1814	245.734	65.5898	245.494	71.0277	82.5867	244.754		4.08707	70.5601		245.494	71.0277
246.342	43.4032	246.215	51.198	246.735	65.6681	246.565	71.042	82.6368	245.922		4.10375	70.6538		246.565	71.042
247.355	43.412	247.231	51.2228	247.741	65.7276	247.658	71.0923	82.59	246.989		4.12095	70.6069		247.658	71.0923
248.446	43.3988	248.24	51.3055	248.802	65.7314	248.659	71.0636	82.6868	248.022		4.1383	70.6501		248.659	71.0636
249.506	43.5089	249.241	51.3593	249.899	65.6718	249.701	71.121	82.7668	249.055		4.15602	70.7401		249.701	71.121
250.626	43.434	250.275	51.4378	250.9	65.7462	250.792	71.1856	82.8168	250.092		4.17327	70.7581		250.792	71.1856
251.668	43.5353	251.374	51.351	251.911	65.9508	251.794	71.2035	82.9134	251.096		4.19207	70.7581		251.794	71.2035
252.741	43.5837	252.408	51.3304	253.001	65.9285	252.897	71.3182	83.0831	252.156		4.20873	70.8444		252.897	71.3182
255.084	43.6585	253.446	51.3676	254.085	65.9582	254.01	71.2967	83.2028	253.194		4.22673	70.83		254.01	71.2967
256.141	43.5837	254.447	51.4006	255.249	65.9805	255.027	71.2788	83.246	254.29		4.24438	70.963		255.027	71.2788
257.169	43.5793	255.481	51.5081	256.337	66.0288	256.032	71.3469	83.2527	255.36		4.26153	71.0133		256.032	71.3469
258.169	43.7112	256.503	51.475	257.435	66.0696	257.142	71.2931	83.3556	256.396		4.27855	71.103		257.142	71.2931
259.21	43.6673	257.543	51.6855	258.439	66.1402	258.159	71.3182	83.359	257.49		4.29665	71.0995		258.159	71.3182
260.299	43.6497	258.575	51.6071	259.468	66.1736	259.16	71.3971	83.5316	258.498		4.3143	71.1712		259.16	71.3971
261.301	43.7508	259.628	51.7268	260.479	66.1736	260.202	71.4758	83.4121	259.499		4.33097	71.2537		260.202	71.4758
262.312	43.7288	260.642	51.6566	261.483	66.3034	261.304	71.5295	83.4486	260.59		4.34807	71.2645		261.304	71.5295
263.336	43.7508	261.643	51.7556	262.502	66.2774	262.306	71.5474	83.5548	261.592		4.36662	71.3469		262.306	71.5474
264.338	43.8035	262.644	51.7886	263.601	66.3553	263.31	71.6082	83.6211	262.634		4.38377	71.3397		263.31	71.6082
265.344	43.8079	263.653	51.735	264.646	66.3812	264.381	71.6011	83.6476	263.658		4.40043	71.3612		264.381	71.6011
266.374	43.8035	264.676	51.7515	265.674	66.5442	265.393	71.6512	83.6543	264.705		4.41783	71.4973		265.393	71.6512
267.405	43.8079	265.743	51.7433	266.77	66.5923	266.404	71.6512	83.7139	265.725		4.43598	71.5403		266.404	71.6512
268.471	43.8079	266.781	51.8133	267.875	66.5886	267.427	71.7191	83.6543	266.799		4.45267	71.6583		267.427	71.7191
269.495	43.8298	267.812	51.8545	268.954	66.633	268.461	71.8084	83.6907	267.891		4.47047	71.5689		268.461	71.8084
270.506	43.9176	268.846	51.9286	270.014	66.6071	269.496	71.7977	83.7438	268.925		4.48928	71.669		269.496	71.7977
271.608	43.922	269.883	51.8957	271.172	66.67	270.496	71.8406	83.7305	269.961		4.50713	71.7191		270.496	71.8406
272.613	43.8518	270.919	52.0397	272.269	66.6626	271.606	71.9727	83.8663	271.099		4.52472	71.7798		271.606	71.9727
273.639	43.8913	272.011	51.9657	273.369	66.6108	272.706	72.0012	83.9391	272.125		4.54155	71.8156		272.706	72.0012
274.639	43.9308	273.059	51.9533	274.37	66.6921	273.752	72.0012	83.9623	273.205		4.55905	71.9013		273.752	72.0012
275.713	44.0097	274.154	52.0891	275.417	66.7291	274.794	72.0048	83.9821	274.292		4.57718	71.9298		274.794	72.0048
276.738	44.0535	275.244	52.1055	276.526	66.718	275.795	72.0226	84.1508	275.293		4.59432	71.9584		275.795	72.0226
277.772	44.0754	276.251	52.085	277.57	66.7439	276.873	72.044	84.1607	276.369		4.611	72.0262		276.873	72.044
278.841	44.1105	277.31	52.1302	278.626	66.7217	277.961	72.069	84.2631	277.491		4.62783	72.0797		277.961	72.069
279.938	44.2462	278.344	52.2288	279.638	66.8215	278.963	72.0904	84.2433	278.494		4.64588	72.0298		278.963	72.0904
280.955	44.2593	279.356	52.1343	280.65	66.8067	280.038	72.1617	84.2499	279.6		4.66278	72.1332		280.038	72.1617
281.972	44.2375	280.482	52.2041	281.665	66.7476	281.128	72.2721	84.2565	280.695		4.68117	72.069		281.128	72.2721
283.009	44.2593	281.49	52.2575	282.708	66.8474	282.129	72.322	84.2433	281.707		4.69823	72.1759		282.129	72.322
284.111	44.1981	282.613	52.2945	283.803	66.8437	283.136	72.3042	84.306	282.735		4.71492	72.1902		283.136	72.3042
285.173	44.2375	283.62	52.2082	284.806	66.9397	284.229	72.3754	84.3622	283.832		4.73158	72.265		284.229	72.3754
286.209	44.2287	284.712	52.1754	285.837	66.9655	285.23	72.3754	84.4183	284.927		4.74995	72.2721		285.23	72.3754
287.239	44.2681	285.753	52.2	286.87	66.9544	286.307	72.4287	84.4975	285.988		4.76768	72.2543		286.307	72.4287
288.272	44.2812	286.805	52.2	287.948	66.8843	287.397	72.475	84.5041	287.032		4.78437	72.2258		287.397	72.475
289.437	44.4342	287.813	52.2082	288.991	66.8769	288.397	72.5105	84.5238	288.126		4.80165	72.2401		288.397	72.5105
290.514	44.3556	288.813	52.2616	290.128	66.9027	289.511	72.5532	84.5206	289.128		4.81845	72.3327		289.511	72.5532
291.539	44.4036	289.813	52.3355	291.216	66.851	290.513	72.6065	84.5667	290.13		4.83603	72.5461		290.513	72.6065
292.619	44.5696	290.89	52.2781	292.315	67.0725	291.53	72.6953	84.57	291.228		4.85335	72.4892		291.53	72.6953
293.706	44.4604	291.945	52.4176	293.405	67.0503	292.53	72.7628	84.6854	292.231		4.87048	72.4252		292.53	72.7628
294.751	44.4954	292.953	52.4955	294.51	67.0208	293.541	72.8586	84.6458	293.302		4.88727	72.3825		293.541	72.8586
295.781	44.4736	293.965	52.5405	295.578	67.0946	294.563	72.9225	84.6985	294.421		4.90408	72.4714		294.563	72.9225
296.873	44.3949	295.137	52.602	296.606	67.172	295.605	72.9367	84.715	295.429		4.92103	72.4501		295.605	72.9367
297.889	44.4779	296.222	52.5323	297.608	67.2162	296.637	72.9579	84.8171	296.47		4.9387	72.5781		296.637	72.9579
298.982	44.5085	297.247	52.4668	298.706	67.1646	297.732	73.1209	84.8401	297.528		4.95663	72.5816		297.732	73.1209
300.006	44.5521	298.248	52.4873	299.751	67.2494	298.774	73.1138	84.8665	298.553		4.97383	72.706		298.774	73.1138
											4.99103	72.7309		299.872	73.2201
											5.0077	72.7592		300.941	73.174
											5.02472	72.7379		302.033	73.2165
											5.0422	72.6527		303.072	73.174
											5.0591	72.7273		304.188	73.1493
											5.07723	72.4643		305.309	73.2236
											5.0972	72.0726		306.408	73.3085
											5.11498	71.5439		307.499	73.3262
											5.13283	71.1317		308.502	73.4005
											5.15	70.6429		309.545	73.4888
											5.16717	70.0658		310.571	73.4641
											5.18505	69.6207		311.655	73.5029
											5.2024	69.1269		312.735	73.4358
											5.21918	68.6643		313.771	73.4782
											5.23592	68.2259		314.801	73.5524
											5.25317	67.8816		315.833	73.5665
											5.26995	67.4629		316.883	73.6477
											5.28775	67.1241		317.951	73.6054
											5.30568	66.7587		319.01	73.6513
											5.32385	66.3998		320.039	73.6724
											5.34052	66.1179		321.134	73.7007
											5.3578	65.7872		322.135	73.6301
											5.37498	65.4855		323.14	73.7218
											5.3922	65.1421		324.167	73.803
											5.40952	64.8578		325.21	73.8276
											5.4274	64.6142		326.286	73.8312
											5.44488	64.2687		327.335	73.9298
											5.4623	64.0128		328.435	73.9827
											5.47905	63.8092		329.479	73.9651
											5.4961	63.6431		330.568	73.9756
											5.51403	63.4428		331.568	74.0073
											5.53117	63.2309		332.568	74.0461
											5.55047	62.8099		333.603	74.0425
											5.5675	62.4371		334.701	74.1305
											5.58478	62.1397		335.736	74.1094
											5.60223	61.9793		336.746	74.1305
											5.62018	61.7919		337.84	74.2431
											5.64023	61.5123		338.887	74.3028
											5.65725	61.2437		339.974	74.2888
											5.67502	61.0438		340.979	74.3836
											5.69227	60.8013		342.069	74.3766
											5.70923	60.5892		343.109	74.4328
											5.72623	60.3033		344.203	74.475
											5.74478	59.9974		345.24	74.5065
											5.7617	59.7414		346.312	74.5697
											5.77917	59.5937		347.389	74.5837
											5.79623	59.3603		348.403	74.5872
											5.81487	59.1187		349.425	74.5346
											5.8328	58.9352		350.483	74.5943
											5.85022	58.6694		351.574	74.5381
											5.86802	58.4657		352.705	74.5522
											5.88617	58.3245		353.706	74.5381
											5.90392	58.14		354.805	74.5381
											5.9206	57.8844		355.805	74.5662
											5.93838	57.6283		357.069	74.6819
											5.956	57.435		358.103	74.7065
											5.97377	57.0791		359.103	74.738
											5.99062	56.9246		360.106	74.717
											6.00953	56.7818		361.107	74.6855
											6.0268	56.5673		362.206	74.7135
											6.04507	56.3804		363.242	74.7135
											6.06248	56.2052		364.271	74.738
											6.0808	56.0257		365.308	74.7205
											6.09905	55.7661		366.313	74.5802
											6.11622	55.6141		367.404	74.5662
											6.13398	55.4298		368.405	74.6399
											6.15228	55.2653		369.418	74.5978
											6.16902	55.1328		370.421	74.6855
											6.1857	54.9037		371.445	74.6434
											6.20287	54.6983		372.45	74.6399
											6.22027	54.5733		373.475	74.6784
											6.23852	54.3795		374.482	74.7415
											6.25565	54.1045		375.49	74.752
											6.27287	53.9059		376.511	74.7661
											6.29025	53.8086		377.594	74.7485
											6.30733	53.7071		378.613	74.731
											6.32455	53.4917		379.613	74.6784
											6.3418	53.3085		380.706	74.703
											6.35862	53.1577		381.758	74.7836
											6.3762	52.97		382.848	74.696
											6.3929	52.8802		383.917	74.8011
											6.4113	52.7207		384.94	74.8992
											6.4295	52.5733		386.024	75.0811
											6.4462	52.4053		387.082	75.0951
											6.46295	52.2452		388.178	75.165
											6.48012	52.048		389.244	75.1615
											6.49737	51.8792		390.247	75.2524
											6.51413	51.7515		391.339	75.3397
											6.53258	51.5411		392.48	75.3152
											6.55058	51.3717		393.574	75.3466
											6.56803	51.2311		394.619	75.4304
											6.58533	51.0613		395.686	75.4374
											6.60235	50.8871		396.709	75.4653
											6.61903	50.7501		397.808	75.3536
											6.63678	50.6503		398.874	75.3082
											6.65345	50.5131		399.913	75.2838
											6.67123	50.3173		401.012	75.3257
											6.68852	50.1505		402.012	75.3711
											6.70693	50.0795		403.08	75.385
											6.72518	49.8078		404.108	75.3466
											6.74295	49.6026		405.108	75.3641
											6.76013	49.5061		406.117	75.3606
											6.7768	49.5439		407.143	75.3152
											6.79413	49.3676		408.143	75.3536
											6.81155	49.2037		409.27	75.392
											6.82847	49.006		410.277	75.3047
											6.84638	48.9006		411.277	75.2803
											6.86358	48.6728		412.277	75.2384
											6.88032	48.6095		413.28	75.165
											6.8974	48.4192		414.376	75.2663
											6.91615	48.3642		415.391	75.3327
											6.93368	48.2838		416.456	75.3816
											6.9524	48.199		417.614	75.4095
											6.9696	48.0676		418.674	75.4409
											6.98682	47.9784		419.683	75.5664
											7.00392	47.8212		420.711	75.5385
											7.02185	47.6681		421.711	75.5769
											7.0396	47.5404		422.719	75.6396
											7.05627	47.3954		423.818	75.6744
											7.073	47.3015		424.844	75.6744
											7.09127	47.1563		425.845	75.6744
											7.10963	47.0965		426.878	75.6396
											7.12693	46.981		427.985	75.5873
											7.1446	46.8482		429.077	75.7023
											7.1622	46.6939		430.112	75.6884
											7.17952	46.6596		431.114	75.8068
											7.19688	46.5179		432.146	75.8277
											7.21413	46.3115		433.149	75.8938
											7.2315	46.1566		434.211	75.7929
											7.2497	46.0316		435.212	75.8242
											7.26685	46.066		436.251	75.8764
											7.28467	45.9237		437.286	75.7929
											7.3018	45.6861		438.378	75.8694
											7.31857	45.6688		439.387	75.8381
											7.33685	45.474		440.427	75.9112
											7.35472	45.409		441.452	75.8972
											7.37185	45.2268		442.515	75.8381
											7.38915	45.1313		443.545	75.8972
											7.40643	45.0357		444.614	75.8277
											7.42462	44.9487		445.718	75.7197
											7.44138	44.7876		446.748	75.7023
											7.45808	44.683		447.839	75.6292
											7.47518	44.5958		448.86	75.7163
											7.49297	44.4648		449.866	75.6013
											7.50978	44.3424		450.879	75.6222
											7.52795	44.1937		451.887	75.6396
											7.54463	44.1543		452.895	75.6361
											7.56203	44.1412		454.001	75.6152
											7.57973	43.9746		455.077	75.5978
											7.59805	43.8737		456.123	75.5629
											7.61743	43.7508		457.123	75.657
											7.63528	43.6409		458.216	75.6988
											7.6537	43.5221		459.224	75.6396
											7.67075	43.4516		460.314	75.6919
											7.68805	43.3811		461.314	75.6535
											7.7052	43.2709		462.45	75.6466
											7.72243	43.1429		463.548	75.6117
											7.73985	43.1606		464.621	75.6257
											7.75838	43.059		465.784	75.6814
											7.77522	43.0369		466.882	75.6675
											7.79315	42.8069		467.89	75.6013
											7.81022	42.705		468.987	75.5978
											7.82802	42.6119		470.02	75.6675
											7.84478	42.5587		471.117	75.671
											7.86145	42.5054		472.153	75.5838
											7.8797	42.3366		473.223	75.6152
											7.89703	42.2477		474.317	75.6466
											7.91522	42.2121		475.32	75.7023
											7.93242	42.1364		476.387	75.7824
											7.95025	41.8377		477.433	75.8938
											7.9686	41.7573		478.436	75.9146
											7.98638	41.7618		479.465	75.9251
											8.0031	41.6635		480.55	75.9181
											8.02027	41.5562		481.583	75.9251
											8.03693	41.5069		482.625	75.859
											8.05437	41.4308		483.719	75.8555
											8.07253	41.3546		484.804	75.7998
											8.08922	41.3502		485.855	75.7197
											8.10622	41.2739		486.917	75.6779
											8.1235	41.2111		487.922	75.6605
											8.14027	41.1438		489.053	75.7197
											8.15813	41.0675		490.085	75.7511
											8.17603	40.8876		491.085	75.5455
											8.19493	40.7435		492.085	75.6117
											8.21305	40.73		493.155	75.6292
											8.22987	40.6985		494.252	75.6361
											8.24868	40.6309		495.352	75.6187
											8.26692	40.6309		496.356	75.6396
											8.2844	40.4549		497.452	75.6814
											8.30252	40.3148		498.452	75.7093
											8.31918	40.2153		499.492	75.6605
											8.33588	40.2379		500.585	75.8137
											8.35333	40.1564		501.619	75.7511
											8.37028	40.0205		502.693	75.7511
											8.38748	40.0251		503.787	75.758
											8.40587	39.9797		504.886	75.772
											8.42427	39.8527		505.937	75.7197
											8.44253	39.8345		507.166	75.7615
											8.45947	39.8073		508.239	75.765
											8.4775	39.6801		509.273	75.7929
											8.49418	39.5527		510.358	75.7859
											8.51097	39.5209		511.369	75.7685
											8.52933	39.5163		512.472	75.7197
											8.5475	39.3706		513.553	75.7371
											8.56432	39.2246		514.557	75.7337
											8.5814	39.0785		515.689	75.758
											8.59807	39.0876		516.689	75.7754
											8.61533	39.1242		517.805	75.7824
											8.63307	38.9825		518.823	75.7371
											8.65147	38.923		519.824	75.7302
											8.6709	38.7995		520.855	75.5594
											8.68757	38.8223		521.955	75.556
											8.70585	38.7261		523.027	75.535
											8.72422	38.6345		524.121	75.5211
											8.74198	38.5335		525.155	75.5176
											8.75865	38.4646		526.194	75.5246
											8.77568	38.5014		527.214	75.5734
											8.79273	38.4049		528.416	75.6466
											8.81062	38.2669		529.495	75.7023
											8.8276	38.1611		530.596	75.6605
											8.8443	38.2531		531.656	75.7476
											8.86255	38.0597		532.663	75.772
											8.88035	38.009		533.689	75.7545
											8.89712	37.9721		534.69	75.7441
											8.91518	37.8752		535.775	75.7128
											8.93313	37.8105		536.939	75.6884
											8.95053	37.7736		538.013	75.671
											8.96828	37.6672		539.1	75.6849
											8.98647	37.5886		540.19	75.7511
											9.00428	37.4728		541.19	75.7859
											9.02258	37.4821		542.19	75.7685
											9.03997	37.445		543.225	75.7789
											9.05667	37.4033		544.323	75.7859
											9.07348	37.3662		545.328	75.7929
											9.09037	37.3152		546.361	75.7754
											9.10703	37.2038		547.48	75.8485
											9.1247	37.1527		548.492	75.8659
											9.14208	37.1388		549.563	75.7929
											9.15925	37.0412		550.658	75.7476
											9.17712	36.9947		551.662	75.6919
											9.19423	37.0086		552.73	75.7093
											9.21132	36.8643		553.824	75.6675
											9.2294	36.7758		554.857	75.6187
											9.2465	36.7525		555.948	75.542
											9.2648	36.7432		556.959	75.5594
											9.28273	36.6685		558.029	75.5699
											9.30108	36.5939		559.048	75.5699
											9.31927	36.5378		560.142	75.556
											9.3365	36.4818		561.192	75.4095
											9.35378	36.3789		562.193	75.3885
											9.37203	36.3509		563.227	75.4409
											9.38925	36.2385		564.328	75.2768
											9.40707	36.1542		565.362	75.2803
											9.42425	36.2807		566.364	75.3327
											9.44155	36.2853		567.404	75.3816
											9.4593	36.1729		568.423	75.4234
											9.4776	36.1073		569.498	75.4409
											9.49432	36.0604		570.527	75.3816
											9.51102	36.0182		571.626	75.406
											9.52927	35.9149		572.665	75.413
											9.54625	35.8633		573.763	75.4688
											9.5633	35.8163		574.859	75.4827
											9.58037	35.7175		575.91	75.4862
											9.59708	35.6375		576.993	75.5071
											9.61378	35.7458		578.009	75.5176
											9.63208	35.6564		579.035	75.4932
											9.64875	35.5104		580.052	75.5316
											9.66595	35.4019		581.06	75.5037
											9.6847	35.3783		582.099	75.4758
											9.70153	35.5292		583.195	75.4583
											9.7182	35.3264		584.196	75.4409
											9.73555	35.3783		585.261	75.4618
											9.75272	35.2839		586.299	75.4269
											9.77097	35.2697		587.302	75.4374
											9.7878	35.35		588.395	75.4583
											9.80597	35.2981		589.434	75.4409
											9.82265	35.2319		590.517	75.4723
											9.84065	35.0949		591.603	75.4618
											9.8583	34.9907		592.725	75.5176
											9.87542	34.877		593.762	75.3885
											9.89225	34.8059		594.762	75.3885
											9.91042	34.8439		595.836	75.3641
											9.92708	34.8439		596.925	75.3746
											9.94378	34.768		597.983	75.3047
											9.961	34.711		599.007	75.2454
											9.97773	34.6208		600.063	75.1266
											9.9949	34.5781		601.065	75.1825
											10.0116	34.521		602.165	75.1685
											10.0299	34.54		603.209	74.9097
											10.0466	34.54		604.239	74.5908
											10.0644	34.8676		605.262	74.2431
											10.0829	35.1563		606.321	73.7606
											10.1005	35.4726		607.329	73.2944
											10.1183	35.8492		608.338	72.8622
											10.1356	36.2338		609.435	72.4252
											10.154	36.8783		610.487	71.8906
											10.1718	37.4358		611.547	71.4078
											10.1899	37.889		612.606	70.9522
											10.2071	38.5656		613.631	70.5169
											10.2238	38.9139		614.712	70.1128
											10.2416	39.489		615.862	69.6642
											10.2583	40.0069		616.903	69.2687
											10.2754	40.4368		617.987	68.9158
											10.2949	41.0225		619.007	68.5402
											10.3116	41.4353		620.046	68.1966
											10.3288	41.8332		621.076	67.8339
											10.3473	42.4388		622.175	67.4739
											10.3644	42.798		623.21	67.1167
											10.3816	43.2753		624.221	66.7439
											10.3989	43.6365		625.298	66.3405
											10.4165	43.9395		626.377	65.9879
											10.4339	44.3118		627.391	65.6718
											10.4506	44.744		628.433	65.3923
											10.4706	45.153		629.457	65.0524
											10.4884	45.5952		630.525	64.7341
											10.5052	45.8546		631.565	64.419
											10.5223	46.1781		632.641	64.1107
											10.5394	46.5823		633.665	63.8432
											10.5574	46.8225		634.716	63.5638
											10.5758	47.2802		635.777	63.2044
											10.5937	47.6043		636.868	62.9162
											10.6117	47.8468		637.869	62.6236
											10.6299	48.2541		638.913	62.3037
											10.6481	48.4615		639.935	62.0175
											10.6649	48.8374		640.935	61.7345
											10.6816	49.1407		641.938	61.5277
											10.6988	49.229		643.003	61.2168
											10.7161	49.5187		644.036	60.9553
											10.7348	49.8413		645.036	60.701
											10.7516	50.1463		646.073	60.4617
											10.7689	50.3173		647.112	60.1679
											10.7867	50.5755		648.211	59.8888
											10.8056	50.8414		649.265	59.617
											10.8239	51.1358		650.305	59.3992
											10.8415	51.3593		651.369	59.1538
											10.8591	51.6319		652.409	58.9391
											10.8768	51.9739		653.501	58.6537
											10.8946	52.2082		654.535	58.4304
											10.9128	52.475		655.648	58.1793
											10.93	52.6511		656.926	57.9238
											10.9479	52.8393		657.964	57.6914
											10.965	53.1333		659.035	57.4587
											10.9822	53.3045		660.094	57.1662
											11.0004	53.5446		661.169	56.9166
											11.0172	53.7071		662.186	56.7223
											11.0362	54.0275		663.191	56.4799
											11.0563	54.2542		664.205	56.2649
											11.0739	54.541		665.216	56.0896
											11.0919	54.7627		666.337	55.9299
											11.1106	54.9519		667.37	55.6101
											11.1288	55.0846		668.437	55.4057
											11.1458	55.3376		669.509	55.2212
											11.1635	55.4579		670.581	55.0686
											11.1811	55.594		671.671	54.8835
											11.1985	55.866		672.712	54.6741
											11.2161	56.0536		673.747	54.4481
											11.2345	56.241		674.837	54.242
											11.2525	56.4441		675.881	54.0235
											11.2705	56.5991		676.971	53.8126
											11.2873	56.754		677.971	53.699
											11.305	56.877		679.036	53.451
											11.3222	57.0593		680.091	53.2189
											11.3401	57.2413		681.174	53.019
											11.3583	57.4587		682.181	52.8352
											11.3768	57.5849		683.205	52.6838
											11.3946	57.6954		684.272	52.4299
											11.4134	58.1086		685.389	52.3396
											11.4314	58.2539		686.472	52.1836
											11.4485	58.4147		687.559	52.0438
											11.4667	58.5206		688.651	51.8421
											11.4847	58.6733		689.739	51.5865
											11.5024	58.8766		690.773	51.4461
											11.5194	59.0289		691.777	51.318
											11.5361	59.224		692.842	51.1607
											11.5545	59.2746		693.94	50.9867
											11.5724	59.4771		695.007	50.8456
											11.5895	59.7181		696.024	50.588
											11.6078	59.8384		697.099	50.4048
											11.6251	59.9509		698.106	50.2506
											11.6423	59.9586		699.114	50.1505
											11.6589	60.0749		700.165	49.9458
											11.6757	60.2452		701.181	49.7743
											11.6937	60.3574		702.275	49.6109
											11.7105	60.4386		703.318	49.46
											11.7285	60.6239		704.393	49.3172
											11.7471	60.8668		705.418	49.1827
											11.7645	60.9553		706.48	49.0607
											11.7818	61.1669		707.575	48.9259
											11.7989	61.3013		708.646	48.7699
											11.8162	61.332		709.676	48.6221
											11.8333	61.5468		710.76	48.4404
											11.8506	61.6311		711.776	48.2965
											11.8677	61.7307		712.883	48.0718
											11.8852	61.8608		713.98	47.9784
											11.9034	61.9143		715.098	47.8595
											11.9218	62.0366		716.178	47.6766
											11.9386	62.2961		717.267	47.5105
											11.9557	62.38		718.323	47.3613
											11.9738	62.5247		719.413	47.3101
											11.9913	62.6122		720.511	47.1691
											12.0089	62.6769		721.545	46.9253
											12.0257	62.7111		722.551	46.8011
											12.0423	62.8365		723.602	46.651
											12.0602	63.0187		724.644	46.5136
											12.0773	63.1514		725.658	46.4749
											12.0956	63.3293		726.678	46.2986
											12.1125	63.4844		727.744	46.1135
											12.1307	63.5336		728.886	46.0574
											12.1473	63.6583		729.945	45.9021
											12.201	63.8432		731.011	45.7077
											12.2192	63.9713		732.047	45.6255
											12.2368	64.0015		733.135	45.5389
											12.2535	64.1295		734.147	45.3396
											12.2701	64.2235		735.178	45.2485
											12.2872	64.3702		736.212	45.153
											12.3042	64.404		737.246	44.9443
											12.3222	64.5617		738.318	44.879
											12.3397	64.6517		739.381	44.7222
											12.3579	64.7417		740.463	44.6263
											12.3757	64.8802		741.472	44.4386
											12.393	64.9775		742.517	44.3206
											12.4096	65.015		743.612	44.255
											12.4268	65.1682		744.681	44.1631
											12.4442	65.2766		745.718	44.0272
											12.462	65.2616		746.813	43.9176
											12.4796	65.3811		747.882	43.821
											12.497	65.5041		748.886	43.7332
											12.5139	65.5936		749.983	43.6497
											12.5312	65.6755		751.088	43.4693
											12.5479	65.8244		752.132	43.3503
											12.5657	65.9136		753.213	43.1871
											12.584	66.0362		754.213	43.1032
											12.6007	66.1031		755.289	42.9529
											12.618	66.1736		756.38	42.9131
											12.6351	66.2292		757.38	42.8202
											12.6524	66.2774		758.414	42.6385
											12.6702	66.3923		759.472	42.674
											12.6885	66.4072		760.547	42.4788
											12.7068	66.3923		761.555	42.3499
											12.7241	66.4109		762.618	42.2343
											12.7413	66.4849		763.682	42.1943
											12.7596	66.6404		764.682	42.0429
											12.7772	66.7698		765.719	41.9269
											12.7941	66.8067		766.815	41.8199
											12.8113	66.9101		767.848	41.7752
											12.8284	66.9175		768.923	41.6635
											12.8452	67.0467		770.014	41.5427
											12.8624	67.1278		772.947	41.2381
											12.879	67.1941		774.014	41.1887
											12.8969	67.2273		775.017	41.054
											12.9152	67.2936		776.085	40.9146
											12.9318	67.2641		777.307	40.8471
											12.9497	67.3709		778.36	40.6444
											12.9669	67.4114		779.389	40.5812
											12.9852	67.4187		780.481	40.5136
											13.0025	67.5732		781.517	40.4323
											13.0205	67.7017		782.554	40.4729
											13.0385	67.7825		783.648	40.2786
											13.0584	67.8119		784.649	40.2017
											13.0752	67.7788		785.654	40.2062
											13.093	67.8119		786.716	40.1157
											13.1103	67.8962		787.718	40.1157
											13.1272	68.0099		788.825	39.9571
											13.1441	68.0465		789.878	39.8391
											13.1619	68.1271		790.884	39.7482
											13.1791	68.0721		791.961	39.5664
											13.1974	68.2515		792.988	39.5118
											13.2159	68.2844		794.052	39.5482
											13.2341	68.3283		795.088	39.3933
											13.2524	68.332		796.154	39.3387
											13.2698	68.2039		797.156	39.1744
											13.288	68.2515		798.258	39.1653
											13.3053	68.3612		799.259	39.1059
											13.3239	68.4087		800.286	39.0694
											13.3408	68.5512		801.288	38.9825
											13.3591	68.668		802.324	38.9596
											13.3768	68.6971		803.386	38.8681
											13.3941	68.7117		804.419	38.8178
											13.4124	68.7628		805.427	38.7216
											13.4297	68.8174		806.453	38.5702
											13.4475	68.8539		807.514	38.561
											13.4647	68.8648		808.518	38.5381
											13.4819	68.7591		809.551	38.3911
											13.4998	68.7664		810.656	38.2669
											13.5169	68.8247		811.754	38.2945
											13.5335	68.8903		812.852	38.2301
											13.5503	68.8503		813.885	38.0966
											13.5682	68.7227		814.885	37.9998
											13.585	68.9595		815.888	37.9167
											13.6021	69.0287		816.986	37.8336
											13.6203	69.0359		818.052	37.8382
											13.6383	69.1014		819.09	37.8105
											13.6553	69.0869		820.119	37.7505
											13.6725	69.1051		821.156	37.6904
											13.6897	69.2505		822.193	37.5608
											13.7069	69.3921		823.219	37.3987
											13.7249	69.3958		824.22	37.3662
											13.7417	69.3958		825.295	37.4636
											13.7605	69.3776		826.32	37.3059
											13.7787	69.4502		827.321	37.2688
											13.7959	69.5953		828.389	37.2409
											13.813	69.5953		829.404	37.1574
											13.8309	69.675		830.421	37.1063
											13.8491	69.6497		831.423	37.0505
											13.8666	69.8054		832.43	37.0133
											13.8851	69.704		833.524	36.9388
											13.9019	69.6932		834.555	36.9528
											13.9186	69.5735		835.607	36.8224
											13.9352	69.5191		836.704	36.7572
											13.953	69.6243		837.772	36.7338
											13.9697	69.5953		838.848	36.6452
											13.988	69.5409		839.855	36.6079
											14.0059	69.6714		840.889	36.5285
											14.023	69.7764		841.928	36.4678
											14.0397	69.914		843.022	36.3509
											14.0575	69.9465		844.025	36.3368
											14.0755	70.0152		845.112	36.2666
											14.0937	70.0261		846.164	36.2666
											14.1111	70.1742		847.225	36.2807
											14.128	70.1562		848.359	36.1636
											14.1448	70.3042		849.39	36.0933
											14.1622	70.2211		850.455	36.0698
											14.1803	70.3114		851.489	35.9666
											14.1975	70.2897		852.491	35.9384
											14.2148	70.2645		853.589	35.9009
											14.2315	70.315		854.641	35.7787
											14.2497	70.3907		855.729	35.7834
											14.2669	70.4232		856.834	35.6987
											14.2837	70.3907		857.898	35.6328
											14.302	70.5061		858.928	35.6752
											14.3186	70.4556		859.965	35.5292
											14.3365	70.4664		861.024	35.5245
											14.3537	70.5241		862.032	35.4868
											14.372	70.6141		863.125	35.4444
											14.3891	70.7041		864.16	35.3877
											14.4059	70.7041		865.238	35.2461
											14.4226	70.7005		866.345	35.0807
											14.44	70.7761		867.412	35.0949
											14.4581	70.83		868.468	35.0381
											14.4754	70.7689		869.491	34.9955
											14.4926	70.6069		870.491	34.9576
											14.5105	70.6358		871.558	34.8676
											14.5282	70.6286		872.565	34.8486
											14.5453	70.7041		873.658	34.8676
											14.5626	70.7581		874.658	34.8628
											14.5803	70.8085		875.699	34.7395
											14.597	70.8049		876.726	34.6731
											14.6138	70.8085		877.733	34.6066
											14.632	70.8947		878.83	34.521
											14.6488	70.8408		879.926	34.464
											14.6666	70.8911		881.025	34.4069
											14.6842	71.0169		882.109	34.4069
											14.7012	71.0456		883.192	34.4021
											14.7183	71.182		884.194	34.3164
											14.7366	71.2537		885.265	34.2211
											14.7538	71.1784		886.298	34.1973
											14.7716	71.1892		887.391	34.0637
											14.7898	71.3003		888.471	34.0637
											14.807	71.3182		889.559	34.035
											14.8237	71.4078		890.592	34.0112
											14.8412	71.3577		891.604	33.9729
											14.8593	71.2967		892.693	33.9299
											14.8776	71.3648		893.729	33.906
											14.8953	71.3827		894.73	33.9204
											14.9131	71.3791		895.748	33.8726
											14.9315	71.3469		896.76	33.7769
											14.9488	71.4006		897.842	33.8343
											14.967	71.4651		898.865	33.729
											14.9842	71.5582		899.96	33.6763
											15.0016	71.669		900.993	33.6476
											15.0193	71.7155		902	33.6092
											15.0359	71.6655		903.094	33.4749
											15.0537	71.7262		904.128	33.4701
											15.0715	71.762		905.205	33.3933
											15.0882	71.6762		906.228	33.4894
											15.1055	71.7155		907.233	33.3933
											15.1237	71.7155		908.263	33.3117
											15.142	71.4329		909.264	33.278
											15.1597	70.9774		910.362	33.3453
											15.1771	70.5565		911.423	33.1915
											15.1937	69.9031		912.462	33.2732
											15.2115	69.4284		913.462	33.1674
											15.2294	69.0105		914.462	33.0133
											15.2465	68.5512		915.5	33.0181
											15.2639	68.2149		916.595	32.9988
											15.281	67.8339		917.662	33.1578
											15.2992	67.4555		918.701	32.9988
											15.316	67.0503		919.799	32.9844
											15.3328	66.7069		920.896	32.9121
											15.35	66.3553		921.914	32.8252
											15.3685	65.9991		923.032	32.7914
											15.3867	65.7276		924.13	32.7769
											15.4038	65.4296		925.171	32.6996
											15.4205	65.2467		926.259	32.5981
											15.4378	64.9326		927.317	32.6706
											15.456	64.5842		928.405	32.511
											15.4727	64.2198		929.465	32.4916
											15.4901	63.8695		930.493	32.4238
											15.5077	63.6507		931.533	32.3414
											15.5262	63.4618		932.631	32.3366
											15.5435	63.1097		933.712	32.4287
											15.5611	62.7947		934.875	32.4916
											15.578	62.597		935.964	32.322
											15.595	62.2847		937.065	32.2735
											15.6129	62.0022		938.072	32.2396
											15.63	61.6886		939.132	32.1765
											15.6472	61.4548		940.231	32.1862
											15.6648	61.1246		941.231	32.1085
											15.6817	60.886		942.268	32.0744
											15.7001	60.6895		943.365	32.021
											15.7178	60.4347		944.365	32.0744
											15.7356	60.1291		945.437	32.0258
											15.7538	59.8811		946.475	31.9286
											15.7717	59.6404		947.578	31.8312
											15.7899	59.4498		948.673	31.8993
											15.8066	59.1889		949.766	31.8945
											15.8236	59.0445		950.775	31.8507
											15.8411	58.8063		951.807	31.7581
											15.8588	58.6733		952.899	31.7873
											15.8755	58.3873		953.911	31.7337
											15.8933	58.25		954.93	31.7386
											15.9106	57.9316		956.032	31.685
											15.9273	57.7348		957.032	31.6118
											15.945	57.4666		958.103	31.5923
											15.9628	57.0712		959.121	31.6167
											15.9795	56.8453		960.166	31.4457
											15.9967	56.7897		961.266	31.5483
											16.0147	56.6984		962.335	31.4359
											16.0322	56.5117		963.418	31.3919
											16.0495	56.4282		964.484	31.4164
											16.0663	56.3048		965.568	31.3332
											16.0838	56.1813		966.674	31.2549
											16.1005	55.9898		967.757	31.2304
											16.1182	55.7581		968.831	31.1815
											16.1361	55.518		969.899	31.1864
											16.1535	55.3215		970.966	31.0687
											16.1717	55.1047		972.037	31.0147
											16.1889	54.9359		973.1	31.1423
											16.2055	54.7869		974.1	31.152
											16.2222	54.6539		975.141	31.0393
											16.2408	54.4724		976.202	31.0295
											16.2578	54.3067		977.3	30.9608
											16.2747	54.1368		978.374	31
											16.2923	53.9384		979.467	30.9362
											16.3105	53.6502		980.48	30.7937
											16.3279	53.4185		981.489	30.7101
											16.3462	53.3004		982.567	30.7101
											16.3628	53.2026		983.567	30.6067
											16.3795	53.0517		984.634	30.6461
											16.3966	52.8842		985.757	30.7347
											16.4136	52.7739		986.77	30.5919
											16.4305	52.6634		987.806	30.5574
											16.4482	52.4873		988.871	30.587
											16.4656	52.2904		989.968	30.5968
											16.4834	52.122		990.969	30.5968
											16.5022	52.0315		992.039	30.5722
											16.5203	51.7968		993.135	30.5426
											16.539	51.636		994.137	30.5525
											16.5584	51.442		995.143	30.4687
											16.5756	51.3221		996.168	30.37
											16.5928	51.14		997.168	30.3552
											16.6095	50.941		998.245	30.37
											16.6267	50.7376		999.335	30.3107
											16.644	50.5464		1000.34	30.2564
											16.6618	50.4756		1001.4	30.2515
											16.679	50.3006		1002.43	30.2515
											16.6962	50.1755		1003.45	30.2119
											16.7141	49.9751		1004.47	30.1724
											16.7317	49.8914		1005.5	30.1724
											16.7489	49.8203		1006.54	30.1724
											16.7656	49.7241		1007.55	30.1229
											16.7829	49.5481		1008.64	30.1378
											16.8011	49.4432		1009.74	30.1081
											16.8184	49.3172		1010.74	30.0437
											16.8362	49.0438		1011.78	29.9546
											16.8534	48.9175		1012.81	29.9446
											16.87	48.8079		1013.9	29.9298
											16.8874	48.7488		1014.98	29.9248
											16.9056	48.5545		1016.07	29.8256
											16.924	48.4488		1017.27	29.8554
											16.9407	48.3684		1018.37	29.7711
											16.9584	48.2456		1019.4	29.7959
											16.9762	48.1694		1020.47	29.7264
											16.9935	48.0548		1021.55	29.7462
											17.0113	47.919		1022.64	29.6817
											17.0298	47.8255		1023.74	29.6767
											17.0468	47.6043		1024.76	29.6121
											17.0642	47.502		1025.84	29.6817
											17.0809	47.4679		1026.94	29.5773
											17.0984	47.3314		1027.97	29.6817
											17.1156	47.2759		1028.97	29.6071
											17.1339	47.199		1030.07	29.5873
											17.1643	47.0794		1031.17	29.5674
											17.1824	46.9082		1032.21	29.4977
											17.2006	46.8311		1033.3	29.423
											17.2179	46.6682		1034.38	29.5475
											17.2362	46.5866		1035.38	29.4927
											17.2539	46.4019		1036.39	29.4529
											17.2718	46.2427		1037.47	29.2636
											17.2901	46.1738		1038.54	29.2287
											17.3068	46.1091		1039.64	29.2586
											17.3241	46.0143		1040.74	29.3134
											17.3424	45.8892		1041.81	29.2187
											17.3607	45.8071		1042.84	29.2237
											17.378	45.6558		1043.87	29.3134
											17.3947	45.5519		1044.91	29.2935
											17.4128	45.4133		1045.94	29.1688
											17.4296	45.3526		1047.05	29.1388
											17.4463	45.2355		1048.12	29.1288
											17.4635	45.1443		1049.25	29.0839
											17.4807	45.04		1050.32	29.2436
											17.4985	44.879		1051.42	29.1788
											17.5174	44.8225		1052.44	29.0639
											17.534	44.8007		1053.44	29.0639
											17.5508	44.744		1054.45	29.0539
											17.5675	44.5434		1055.47	29.0039
											17.5846	44.3687		1056.48	29.0339
											17.6014	44.2331		1057.57	29.0589
											17.6202	44.1762		1058.68	28.999
											17.6384	44.0623		1059.79	28.9689
											17.6564	43.9088		1060.84	28.8439
											17.6734	43.8474		1061.85	28.8789
											17.6907	43.7244		1062.88	28.7938
											17.7086	43.6453		1063.97	28.8088
											17.7268	43.4781		1064.98	28.8288
											17.7434	43.4605		1066.08	28.8889
											17.7606	43.434		1067.11	28.7537
											17.7788	43.3944		1068.12	28.7186
											17.7961	43.2665		1069.21	28.7537
											17.8134	43.2356		1070.24	28.8339
											17.8313	43.1783		1071.24	28.6986
											17.8484	43.0811		1072.31	28.6685
											17.8657	43.0502		1073.31	28.6033
											17.8824	42.9264		1074.39	28.5932
											17.8996	42.7803		1075.48	28.5932
											17.9162	42.7493		1076.52	28.7036
											17.9336	42.5808		1077.52	28.6685
											17.9514	42.4344		1078.61	28.6183
											17.9697	42.3455		1079.64	28.5531
											17.9867	42.2744		1080.64	28.4778
											18.0047	42.1498		1081.71	28.4978
											18.0229	42.0696		1082.75	28.533
											18.0413	42.0562		1083.81	28.4677
											18.0599	41.9582		1084.85	28.5431
											18.0768	42.0161		1085.94	28.6033
											18.0948	41.9046		1086.94	28.4778
											18.1119	41.7975		1087.97	28.4376
											18.1298	41.668		1089.01	28.4074
											18.1481	41.5069		1090.01	28.4677
											18.1658	41.4935		1091.01	28.4024
											18.1843	41.3636		1092.01	28.4325
											18.2024	41.3098		1093.11	28.4275
											18.2191	41.2874		1094.11	28.3973
											18.2374	41.1662		1095.12	28.332
											18.2552	41.0675		1096.21	28.3571
											18.2725	41.054		1097.22	28.3672
											18.2907	40.9236		1098.38	28.2716
											18.308	40.8561		1099.44	28.2414
											18.3253	40.7976		1100.44	28.2716
											18.3435	40.73		1101.45	28.3018
											18.3608	40.6669		1102.48	28.3219
											18.3781	40.5497		1103.48	28.2917
											18.3963	40.4187		1104.51	28.2665
											18.4135	40.2876		1105.58	28.2716
											18.4311	40.2379		1106.58	28.1406
											18.4481	40.2289		1107.59	28.2917
											18.4663	40.0704		1108.62	28.186
											18.483	40.0251		1109.64	28.065
											18.5005	39.9344		1110.65	28.0701
											18.5174	39.7891		1111.65	28.0751
											18.5348	39.6028		1112.71	28.0852
											18.553	39.5391		1113.71	28.0247
											18.5708	39.4435		1114.78	28.06
											18.5877	39.4025		1115.78	28.0146
											18.6061	39.3478		1116.78	27.9591
											18.623	39.2292		1117.81	27.954
											18.6402	39.3022		1118.86	27.8934
											18.6575	39.2201		1119.93	27.9136
											18.6758	39.1379		1120.94	27.858
											18.693	39.0556		1122.01	27.9035
											18.7103	39.0785		1123.11	27.8682
											18.7283	38.9368		1124.21	27.8176
											18.7452	38.9002		1125.25	27.7822
											18.7619	38.9276		1126.35	27.7721
											18.7802	38.8407		1127.45	27.8227
											18.7972	38.7765		1128.48	27.7671
											18.8148	38.7261		1129.58	27.762
											18.8318	38.5748		1130.61	27.8934
											18.8485	38.4922		1131.68	27.8378
											18.8664	38.4508		1132.78	27.8075
											18.8843	38.4738		1133.89	27.7569
											18.9025	38.3635		1134.92	27.7721
											18.9192	38.3681		1136.02	27.7266
											18.9365	38.2439		1137.11	27.676
											18.9547	38.2117		1138.12	27.6709
											18.9714	38.1933		1139.21	27.6608
											18.9887	38.1012		1140.22	27.6254
											19.0058	37.9813		1141.29	27.5494
											19.0225	37.9536		1142.31	27.4885
											19.0392	37.8613		1143.31	27.4835
											19.0567	37.8198		1144.35	27.5544
											19.0746	37.6487		1145.41	27.6456
											19.0927	37.5562		1146.42	27.5595
											19.1108	37.5608		1147.53	27.5443
											19.1281	37.5145		1148.62	27.519
											19.1448	37.4404		1149.71	27.5544
											19.1614	37.4913		1150.72	27.4429
											19.1787	37.343		1151.82	27.4023
											19.1956	37.1759		1152.91	27.4327
											19.2131	37.2827		1153.92	27.4885
											19.2309	37.2549		1155.04	27.5899
											19.2481	37.1434		1156.08	27.5696
											19.2654	37.0691		1157.08	27.5696
											19.2824	37.0179		1158.12	27.4987
											19.2998	37.0272		1159.21	27.519
											19.3164	36.9016		1160.28	27.4429
											19.3347	36.9062		1161.29	27.3617
											19.3514	36.8364		1162.38	27.2804
											19.3686	36.7432		1163.38	27.3465
											19.3854	36.7432		1164.46	27.3972
											19.4036	36.6779		1165.55	27.3058
											19.4205	36.6125		1166.58	27.3058
											19.4376	36.5472		1167.66	27.2754
											19.4559	36.4911		1168.72	27.25
											19.4725	36.5145		1169.72	27.2296
											19.4906	36.3836		1170.72	27.2347
											19.5075	36.3321		1171.79	27.189
											19.5242	36.2713		1172.79	27.1127
											19.5416	36.2292		1173.82	27.2398
											19.5622	36.1308		1174.89	27.2296
											19.5801	36.1917		1175.92	27.2906
											19.5983	36.0651		1176.92	27.1381
											19.6162	36.0651		1177.99	27.1839
											19.6331	36.0417		1179.02	27.1635
											19.6511	35.9713		1180.12	27.1737
											19.6681	35.9149		1181.13	27.1483
											19.6865	35.8868		1182.15	27.0974
											19.7057	35.7975		1183.15	27.1432
											19.7237	35.7081		1184.26	27.0872
											19.7404	35.6469		1185.26	27.133
											19.7576	35.5009		1186.35	27.0719
											19.7743	35.4868		1187.42	27.0414
											19.791	35.5009		1188.49	27.0261
											19.8092	35.4255		1189.49	26.9854
											19.8271	35.4821		1190.55	27.0516
											19.8454	35.2981		1191.59	27.0261
											19.8633	35.1658		1192.61	27.0312
											19.8815	35.0665		1193.62	26.9701
											19.8998	35.0049		1194.62	27.021
											19.9165	35.0002		1195.68	27.1025
											19.9336	35.0949		1196.72	27.1381
											19.9504	34.9718		1197.81	27.0821
											19.9687	34.8818		1198.87	26.9446
											19.9855	35.0002		1199.96	26.8987
											20.0035	34.9197		1200.99	26.9089
											20.021	34.9623		1202.09	26.8885
											20.0389	35.2461		1202.28	26.9242
											20.0636	35.6987		--	--
											20.0821	36.1214		--	--
											20.0991	36.4678		--	--
											20.1159	36.7898		--	--
											20.1334	37.3152		--	--
											20.1501	37.8613		--	--
											20.1683	38.437		--	--
											20.1854	38.9002		--	--
											20.2032	39.3706		--	--
											20.2209	39.8572		--	--
											20.2382	40.4007		--	--
											20.2554	40.8471		--	--
											20.2721	41.1752		--	--
											20.2899	41.7037		--	--
											20.3067	42.1453		--	--
											20.325	42.572		--	--
											20.3427	43.0104		--	--
											20.3604	43.2797		--	--
											20.3783	43.6585		--	--
											20.3966	44.1412		--	--
											20.4145	44.5085		--	--
											20.4317	44.8312		--	--
											20.45	45.2485		--	--
											20.4671	45.5389		--	--
											20.4839	45.8805		--	--
											20.5015	46.2728		--	--
											20.5183	46.5136		--	--
											20.5359	46.9211		--	--
											20.5532	47.2759		--	--
											20.5708	47.5446		--	--
											20.5884	47.7915		--	--
											20.6052	48.0761		--	--
											20.6224	48.2541		--	--
											20.6394	48.5545		--	--
											20.6567	48.9301		--	--
											20.6739	49.2037		--	--
											20.6916	49.3214		--	--
											20.7084	49.569		--	--
											20.7266	49.8873		--	--
											20.7434	50.1839		--	--
											20.7615	50.5048		--	--
											20.7788	50.7625		--	--
											20.7961	50.995		--	--
											20.8133	51.1773		--	--
											20.8304	51.3676		--	--
											20.8498	51.6773		--	--
											20.8666	51.9327		--	--
											20.8833	52.3027		--	--
											20.9002	52.3929		--	--
											20.9177	52.6798		--	--
											20.9349	52.8229		--	--
											20.953	53.1251		--	--
											20.9709	53.3085		--	--
--								--			20.988	53.4998		--	--
--								--			21.0055	53.8045		--	--
--								--			21.0222	54.0154		--	--
--								--			21.039	54.2056		--	--
--								--			21.062	54.4845		--	--
--								--			21.0794	54.7305		--	--
--								--			21.0973	54.9278		--	--
--								--			21.1156	55.2292		--	--
--								--			21.1328	55.4138		--	--
--								--			21.1496	55.6821		--	--
--								--			21.1677	55.9139		--	--
--								--			21.185	56.1972		--	--
--								--			21.2017	56.4441		--	--
--								--			21.2189	56.5832		--	--
--								--			21.2361	56.8175		--	--
--								--			21.2533	56.9484		--	--
--								--			21.2706	56.9959		--	--
--								--			21.2889	57.2967		--	--
--								--			21.3067	57.4784		--	--
--								--			21.3245	57.7032		--	--
--								--			21.3425	57.8884		--	--
--								--			21.3595	57.9749		--	--
--								--			21.3762	58.1165		--	--
--								--			21.3943	58.1872		--	--
--								--			21.4113	58.3049		--	--
--								--			21.4285	58.5206		--	--
--								--			21.4456	58.6459		--	--
--								--			21.4622	58.8141		--	--
--								--			21.479	58.8844		--	--
--								--			21.4962	59.107		--	--
--								--			21.5144	59.2824		--	--
--								--			21.5317	59.4459		--	--
--								--			21.5495	59.6015		--	--
--								--			21.5666	59.7452		--	--
--								--			21.5834	59.8888		--	--
--								--			21.6001	59.9586		--	--
--								--			21.6208	60.2762		--	--
--								--			21.6384	60.4076		--	--
--								--			21.6557	60.454		--	--
--								--			21.6739	60.5814		--	--
--								--			21.6917	60.7049		--	--
--								--			21.7092	60.886		--	--
--								--			21.7273	60.99		--	--
--								--			21.7456	61.0669		--	--
--								--			21.7629	61.163		--	--
--								--			21.7813	61.2898		--	--
--								--			21.7984	61.332		--	--
--								--			21.8163	61.4663		--	--
--								--			21.8333	61.5698		--	--
--								--			21.8513	61.7652		--	--
--								--			21.8683	61.8264		--	--
--								--			21.8857	61.8914		--	--
--								--			21.9039	61.9678		--	--
--								--			21.9223	62.1244		--	--
--								--			21.9395	62.2923		--	--
--								--			21.9561	62.3495		--	--
--								--			21.9732	62.4485		--	--
--								--			21.9914	62.4904		--	--
--								--			22.0085	62.6274		--	--
--								--			22.0256	62.7681		--	--
--								--			22.043	62.8023		--	--
--								--			22.0616	62.901		--	--
--								--			22.0787	63.0187		--	--
--								--			22.0956	62.9466		--	--
--								--			22.1126	62.9504		--	--
--								--			22.1306	63.0338		--	--
--								--			22.1474	63.0907		--	--
--								--			22.1656	63.2991		--	--
--								--			22.1828	63.4882		--	--
--								--			22.1997	63.6507		--	--
--								--			22.2165	63.7488		--	--
--								--			22.2335	63.8243		--	--
--								--			22.2502	63.9751		--	--
--								--			22.2673	64.0391		--	--
--								--			22.284	64.0391		--	--
--								--			22.3012	64.0617		--	--
--								--			22.3188	64.2235		--	--
--								--			22.3368	64.2273		--	--
--								--			22.3535	64.2762		--	--
--								--			22.3716	64.3589		--	--
--								--			22.3891	64.5166		--	--
--								--			22.4058	64.5879		--	--
--								--			22.4232	64.6442		--	--
--								--			22.4413	64.7529		--	--
--								--			22.4584	64.8503		--	--
--								--			22.4755	64.8765		--	--
--								--			22.4923	64.9663		--	--
--								--			22.5106	64.8952		--	--
--								--			22.5273	64.9925		--	--
--								--			22.5445	65.0748		--	--
--								--			22.5628	65.1309		--	--
--								--			22.5798	65.2653		--	--
--								--			22.598	65.4594		--	--
--								--			22.6165	65.478		--	--
--								--			22.6334	65.5526		--	--
--								--			22.6522	65.5861		--	--
--								--			22.6697	65.5787		--	--
--								--			22.6863	65.5787		--	--
--								--			22.7041	65.6532		--	--
--								--			22.7213	65.7946		--	--
--								--			22.738	65.9396		--	--
--								--			22.7552	65.921		--	--
--								--			22.7724	65.9842		--	--
--								--			22.7898	65.9842		--	--
--								--			22.8079	66.2478		--	--
--								--			22.8252	66.2997		--	--
--								--			22.8429	66.3775		--	--
--								--			22.8612	66.5294		--	--
--								--			22.8791	66.4516		--	--
--								--			22.8962	66.4405		--	--
--								--			22.9146	66.4553		--	--
--								--			22.9319	66.4035		--	--
--								--			22.9505	66.5849		--	--
--								--			22.9676	66.7735		--	--
--								--			22.9858	66.9101		--	--
--								--			23.0037	66.9692		--	--
--								--			23.0207	66.9507		--	--
--								--			23.0384	67.0799		--	--
--								--			23.0551	67.1389		--	--
--								--			23.0734	67.1094		--	--
--								--			23.0903	67.1757		--	--
--								--			23.1085	67.2347		--	--
--								--			23.1257	67.3488		--	--
--								--			23.1425	67.393		--	--
--								--			23.1602	67.3304		--	--
--								--			23.1779	67.3819		--	--
--								--			23.1952	67.4187		--	--
--								--			23.2124	67.4224		--	--
--								--			23.2301	67.5842		--	--
--								--			23.2479	67.7164		--	--
--								--			23.2652	67.7054		--	--
--								--			23.2827	67.7898		--	--
--								--			23.3007	67.7898		--	--
--								--			23.3175	67.7972		--	--
--								--			23.3346	67.8632		--	--
--								--			23.3524	67.9146		--	--
--								--			23.3703	68.0208		--	--
--								--			23.3885	68.1014		--	--
--								--			23.4069	68.1564		--	--
--								--			23.4236	68.182		--	--
--								--			23.4419	68.2442		--	--
--								--			23.4603	68.1234		--	--
--								--			23.4781	68.2149		--	--
--								--			23.4949	68.2954		--	--
--								--			23.513	68.3978		--	--
--								--			23.5302	68.5804		--	--
--								--			23.5485	68.5658		--	--
--								--			23.5657	68.5402		--	--
--								--			23.5854	68.5767		--	--
--								--			23.6036	68.6862		--	--
--								--			23.6216	68.6862		--	--
--								--			23.6391	68.6899		--	--
--								--			23.6564	68.6716		--	--
--								--			23.6747	68.7044		--	--
--								--			23.6913	68.5767		--	--
--								--			23.7092	68.6096		--	--
--								--			23.7259	68.6935		--	--
--								--			23.7441	68.9085		--	--
--								--			23.7609	68.8138		--	--
--								--			23.7791	68.832		--	--
--								--			23.7963	68.9085		--	--
--								--			23.8137	68.9013		--	--
--								--			23.8304	69.0359		--	--
--								--			23.8485	69.0614		--	--
--								--			23.8659	69.1305		--	--
--								--			23.8842	69.2541		--	--
--								--			23.9025	69.3595		--	--
--								--			23.9204	69.4647		--	--
--								--			23.9386	69.5445		--	--
--								--			23.9552	69.4357		--	--
--								--			23.9719	69.5518		--	--
--								--			23.9886	69.588		--	--
--								--			24.0058	69.5518		--	--
--								--			24.0225	69.501		--	--
--								--			24.0398	69.617		--	--
--								--			24.058	69.5989		--	--
--								--			24.0755	69.838		--	--
--								--			24.0925	69.8814		--	--
--								--			24.1094	69.8959		--	--
--								--			24.1275	69.9068		--	--
--								--			24.1448	69.9574		--	--
--								--			24.163	69.914		--	--
--								--			24.1799	70.0008		--	--
--								--			24.1971	70.0695		--	--
--								--			24.2141	70.1309		--	--
--								--			24.2312	70.1995		--	--
--								--			24.2481	70.2356		--	--
--								--			24.2656	70.2139		--	--
--								--			24.283	70.2753		--	--
--								--			24.2997	70.3186		--	--
--								--			24.3164	70.3763		--	--
--								--			24.3337	70.3619		--	--
--								--			24.352	70.3583		--	--
--								--			24.3687	70.4412		--	--
--								--			24.3868	70.3979		--	--
--								--			24.4036	70.434		--	--
--								--			24.421	70.4592		--	--
--								--			24.4381	70.4376		--	--
--								--			24.4564	70.4268		--	--
--								--			24.4735	70.3835		--	--
--								--			24.4914	70.4268		--	--
--								--			24.5089	70.4845		--	--
--								--			24.5259	70.3763		--	--
--								--			24.5437	70.4052		--	--
--								--			24.5619	70.4376		--	--
--								--			24.58	70.4989		--	--
--								--			24.5977	70.5889		--	--
--								--			24.6159	70.6466		--	--
--								--			24.6325	70.6249		--	--
--								--			24.6493	70.6069		--	--
--								--			24.6675	70.7401		--	--
--								--			24.6842	70.9558		--	--
--								--			24.7011	70.9379		--	--
--								--			24.7193	70.9307		--	--
--								--			24.7375	70.9271		--	--
--								--			24.7559	70.9522		--	--
--								--			24.7736	70.9379		--	--
--								--			24.7909	70.8372		--	--
--								--			24.8087	70.9594		--	--
--								--			24.827	71.0815		--	--
--								--			24.8453	71.1425		--	--
--								--			24.8627	71.1138		--	--
--								--			24.8798	71.0887		--	--
--								--			24.8966	71.0779		--	--
--								--			24.9149	71.042		--	--
--								--			24.9331	71.0277		--	--
--								--			24.9515	71.1569		--	--
--								--			24.9687	71.1676		--	--
--								--			24.9854	71.2178		--	--
--								--			25.0023	71.3756		--	--
--								--			25.0205	71.483		--	--
--								--			25.0388	71.4973		--	--
--								--			25.0559	71.5224		--	--
--								--			25.0734	71.3362		--	--
--								--			25.0905	70.7869		--	--
--								--			25.1106	70.0984		--	--
--								--			25.1277	69.5046		--	--
--								--			25.1449	68.9668		--	--
--								--			25.1617	68.5366		--	--
--								--			25.1801	68.0941		--	--
--								--			25.1972	67.6944		--	--
--								--			25.2155	67.1462		--	--
--								--			25.2326	66.6367		--	--
--								--			25.2504	66.3405		--	--
--								--			25.2683	65.9619		--	--
--								--			25.2867	65.6085		--	--
--								--			25.3043	65.4034		--	--
--								--			25.3226	65.0449		--	--
--								--			25.3404	64.6779		--	--
--								--			25.3582	64.3589		--	--
--								--			25.3754	64.0278		--	--
--								--			25.393	63.8997		--	--
--								--			25.4098	63.6507		--	--
--								--			25.4271	63.2764		--	--
--								--			25.4446	63.0149		--	--
--								--			25.4619	62.7415		--	--
--								--			25.4788	62.4828		--	--
--								--			25.4957	62.2389		--	--
--								--			25.5128	61.9755		--	--
--								--			25.53	61.7728		--	--
--								--			25.5481	61.5085		--	--
--								--			25.5666	61.0938		--	--
--								--			25.5843	60.9245		--	--
--								--			25.6022	60.7088		--	--
--								--			25.619	60.4926		--	--
--								--			25.6366	60.3265		--	--
--								--			25.6545	60.0284		--	--
--								--			25.6718	59.788		--	--
--								--			25.6888	59.5549		--	--
--								--			25.7062	59.3214		--	--
--								--			25.7236	59.1343		--	--
--								--			25.7405	58.8688		--	--
--								--			25.7573	58.685		--	--
--								--			25.7745	58.5519		--	--
--								--			25.7921	58.1793		--	--
--								--			25.81	57.8647		--	--
--								--			25.8282	57.6402		--	--
--								--			25.845	57.3915		--	--
--								--			25.8623	57.0989		--	--
--								--			25.8794	57.0316		--	--
--								--			25.8972	56.7937		--	--
--								--			25.9156	56.6746		--	--
--								--			25.9327	56.5594		--	--
--								--			25.9494	56.3645		--	--
--								--			25.966	56.2649		--	--
--								--			25.9845	56.1334		--	--
--								--			26.0027	55.9499		--	--
--								--			26.0199	55.7421		--	--
--								--			26.0372	55.546		--	--
--								--			26.0555	55.2613		--	--
--								--			26.0735	55.0726		--	--
--								--			26.0917	54.8715		--	--
--								--			26.1099	54.6983		--	--
--								--			26.1267	54.5127		--	--
--								--			26.1445	54.2744		--	--
--								--			26.1613	54.2097		--	--
--								--			26.1789	54.0154		--	--
--								--			26.197	53.9181		--	--
--								--			26.214	53.8289		--	--
--								--			26.2323	53.6218		--	--
--								--			26.249	53.4388		--	--
--								--			26.2661	53.2882		--	--
--								--			26.283	53.0354		--	--
--								--			26.3023	52.8883		--	--
--								--			26.3205	52.6757		--	--
--								--			26.3383	52.4258		--	--
--								--			26.3578	52.315		--	--
--								--			26.375	52.1795		--	--
--								--			26.3916	52.0808		--	--
--								--			26.4094	51.838		--	--
--								--			26.4272	51.6566		--	--
--								--			26.4449	51.4544		--	--
--								--			26.4617	51.351		--	--
--								--			26.479	51.1938		--	--
--								--			26.4967	51.024		--	--
--								--			26.515	50.8622		--	--
--								--			26.5324	50.7376		--	--
--								--			26.5506	50.6296		--	--
--								--			26.5681	50.5339		--	--
--								--			26.5851	50.3965		--	--
--								--			26.602	50.2631		--	--
--								--			26.6194	50.1547		--	--
--								--			26.6368	49.9458		--	--
--								--			26.6551	49.7534		--	--
--								--			26.6728	49.6738		--	--
--								--			26.6906	49.5564		--	--
--								--			26.7083	49.5019		--	--
--								--			26.7251	49.3928		--	--
--								--			26.7418	49.2248		--	--
--								--			26.7601	48.9723		--	--
--								--			26.7778	48.8543		--	--
--								--			26.7959	48.7024		--	--
--								--			26.8134	48.6221		--	--
--								--			26.8306	48.4954		--	--
--								--			26.848	48.2456		--	--
--								--			26.8651	48.1821		--	--
--								--			26.8822	47.9827		--	--
--								--			26.899	47.9912		--	--
--								--			26.9157	47.8977		--	--
--								--			26.9329	47.7107		--	--
--								--			26.9511	47.6511		--	--
--								--			26.9684	47.4978		--	--
--								--			26.9851	47.4509		--	--
--								--			27.0018	47.421		--	--
--								--			27.0201	47.2247		--	--
--								--			27.0368	47.1136		--	--
--								--			27.0548	47.0024		--	--
--								--			27.072	46.8397		--	--
--								--			27.0887	46.6725		--	--
--								--			27.1056	46.6038		--	--
--								--			27.1229	46.432		--	--
--								--			27.1407	46.3632		--	--
--								--			27.1919	46.0747		--	--
--								--			27.2101	46.0445		--	--
--								--			27.2279	45.8719		--	--
--								--			27.2454	45.8633		--	--
--								--			27.2623	45.6861		--	--
--								--			27.2803	45.6298		--	--
--								--			27.2984	45.4263		--	--
--								--			27.3153	45.3743		--	--
--								--			27.3334	45.2572		--	--
--								--			27.3502	45.1443		--	--
--								--			27.3669	45.0096		--	--
--								--			27.3846	45.1052		--	--
--								--			27.4018	44.953		--	--
--								--			27.4196	44.731		--	--
--								--			27.4368	44.635		--	--
--								--			27.4537	44.5434		--	--
--								--			27.4719	44.4954		--	--
--								--			27.4901	44.3818		--	--
--								--			27.5083	44.2856		--	--
--								--			27.5252	44.1412		--	--
--								--			27.5423	44.1236		--	--
--								--			27.563	43.9527		--	--
--								--			27.5797	43.8869		--	--
--								--			27.5979	43.742		--	--
--								--			27.615	43.7288		--	--
--								--			27.633	43.6673		--	--
--								--			27.6496	43.4825		--	--
--								--			27.6663	43.4252		--	--
--								--			27.6847	43.3106		--	--
--								--			27.7024	43.2489		--	--
--								--			27.7207	43.1871		--	--
--								--			27.7379	43.0988		--	--
--								--			27.7547	42.9794		--	--
--								--			27.7724	42.8556		--	--
--								--			27.7894	42.8025		--	--
--								--			27.8073	42.7803		--	--
--								--			27.824	42.6651		--	--
--								--			27.841	42.572		--	--
--								--			27.8586	42.4788		--	--
--								--			27.8762	42.2966		--	--
--								--			27.8929	42.2921		--	--
--								--			27.9096	42.1587		--	--
--								--			27.9279	42.0919		--	--
--								--			27.9453	41.9716		--	--
--								--			27.963	41.802		--	--
--								--			27.9808	41.6724		--	--
--								--			27.998	41.6456		--	--
--								--			28.0164	41.5338		--	--
--								--			28.0336	41.5427		--	--
--								--			28.0521	41.4756		--	--
--								--			28.0704	41.3546		--	--
--								--			28.0875	41.247		--	--
--								--			28.1054	41.1169		--	--
--								--			28.1235	41.009		--	--
--								--			28.1403	41.1079		--	--
--								--			28.1594	40.9146		--	--
--								--			28.1764	40.8201		--	--
--								--			28.1931	40.8156		--	--
--								--			28.2098	40.6895		--	--
--								--			28.228	40.6624		--	--
--								--			28.2464	40.6309		--	--
--								--			28.2647	40.482		--	--
--								--			28.2816	40.4729		--	--
--								--			28.2986	40.3781		--	--
--								--			28.3163	40.3103		--	--
--								--			28.3336	40.1429		--	--
--								--			28.3508	40.1021		--	--
--								--			28.3685	40.0568		--	--
--								--			28.3858	39.8663		--	--
--								--			28.4024	39.8663		--	--
--								--			28.4203	39.7392		--	--
--								--			28.4374	39.7437		--	--
--								--			28.4546	39.671		--	--
--								--			28.4714	39.6664		--	--
--								--			28.4897	39.5755		--	--
--								--			28.5063	39.4981		--	--
--								--			28.5231	39.3432		--	--
--								--			28.5398	39.3295		--	--
--								--			28.5594	39.2657		--	--
--								--			28.5773	39.1242		--	--
--								--			28.5941	39.1424		--	--
--								--			28.6108	39.1105		--	--
--								--			28.6278	39.0145		--	--
--								--			28.6458	39.0237		--	--
--								--			28.6628	38.891		--	--
--								--			28.6797	38.7628		--	--
--								--			28.6964	38.7811		--	--
--								--			28.7147	38.7216		--	--
--								--			28.7313	38.7124		--	--
--								--			28.7487	38.5656		--	--
--								--			28.7659	38.4968		--	--
--								--			28.7842	38.4508		--	--
--								--			28.8009	38.2853		--	--
--								--			28.8187	38.1426		--	--
--								--			28.837	38.0136		--	--
--								--			28.8549	37.949		--	--
--								--			28.8728	37.9352		--	--
--								--			28.8897	37.9629		--	--
--								--			28.9086	37.8475		--	--
--								--			28.9269	37.8059		--	--
--								--			28.9442	37.6904		--	--
--								--			28.9637	37.6626		--	--
--								--			28.982	37.5932		--	--
--								--			28.9987	37.6117		--	--
--								--			29.0169	37.5423		--	--
--								--			29.0343	37.5516		--	--
--								--			29.0514	37.4821		--	--
--								--			29.0698	37.4079		--	--
--								--			29.087	37.2549		--	--
--								--			29.1046	37.292		--	--
--								--			29.1219	37.2409		--	--
--								--			29.14	37.2177		--	--
--								--			29.1581	37.1481		--	--
--								--			29.1747	37.0784		--	--
--								--			29.1921	36.9342		--	--
--								--			29.2097	36.9016		--	--
--								--			29.2264	36.855		--	--
--								--			29.2444	36.7898		--	--
--								--			29.2626	36.7245		--	--
--								--			29.2809	36.6639		--	--
--								--			29.2982	36.6219		--	--
--								--			29.3151	36.6079		--	--
--								--			29.3319	36.5705		--	--
--								--			29.3501	36.435		--	--
--								--			29.3681	36.3368		--	--
--								--			29.3853	36.3555		--	--
--								--			29.402	36.2807		--	--
--								--			29.4188	36.3883		--	--
--								--			29.4373	36.2713		--	--
--								--			29.4543	36.1636		--	--
--								--			29.471	36.0979		--	--
--								--			29.4892	36.1073		--	--
--								--			29.5059	36.0088		--	--
--								--			29.5227	35.9666		--	--
--								--			29.5398	35.9666		--	--
--								--			29.5596	35.9384		--	--
--								--			29.5764	35.8304		--	--
--								--			29.5937	35.7928		--	--
--								--			29.6104	35.7693		--	--
--								--			29.6272	35.6658		--	--
--								--			29.6453	35.6187		--	--
--								--			29.6631	35.4868		--	--
--								--			29.6803	35.4302		--	--
--								--			29.6976	35.3689		--	--
--								--			29.7148	35.3642		--	--
--								--			29.7329	35.3122		--	--
--								--			29.7504	35.2603		--	--
--								--			29.7676	35.2319		--	--
--								--			29.7848	35.1989		--	--
--								--			29.8022	35.2319		--	--
--								--			29.8198	35.057		--	--
--								--			29.8371	34.9907		--	--
--								--			29.8544	34.9292		--	--
--								--			29.8732	34.8202		--	--
--								--			29.8909	34.8865		--	--
--								--			29.9083	34.8296		--	--
--								--			29.926	34.7965		--	--
--								--			29.9443	34.6398		--	--
--								--			29.9621	34.5781		--	--
--								--			29.9805	34.6351		--	--
--								--			29.9987	34.6113		--	--
--								--			30.0154	34.6256		--	--
--								--			30.0325	34.5638		--	--
--								--			30.0498	34.4925		--	--
--								--			30.0667	34.5163		--	--
--								--			30.085	34.768		--	--
--								--			30.1017	35.1989		--	--
--								--			30.1191	35.4396		--	--
--								--			30.1361	35.8774		--	--
--								--			30.1533	36.2292		--	--
--								--			30.1711	36.7245		--	--
--								--			30.1878	37.2409		--	--
--								--			30.2065	37.6904		--	--
--								--			30.225	38.2209		--	--
--								--			30.2429	38.6436		--	--
--								--			30.261	39.1105		--	--
--								--			30.2782	39.5209		--	--
--								--			30.2962	40.1338		--	--
--								--			30.3144	40.6354		--	--
--								--			30.3327	41.1618		--	--
--								--			30.3494	41.5248		--	--
--								--			30.3669	42.0117		--	--
--								--			30.3853	42.1987		--	--
--								--			30.4033	42.6385		--	--
--								--			30.4204	43.006		--	--
--								--			30.4382	43.4781		--	--
--								--			30.4566	43.7947		--	--
--								--			30.4733	44.2725		--	--
--								--			30.4905	44.539		--	--
--								--			30.5088	44.8137		--	--
--								--			30.5258	45.1139		--	--
--								--			30.5433	45.448		--	--
--								--			30.5607	45.7855		--	--
--								--			30.5784	46.1996		--	--
--								--			30.5966	46.3847		--	--
--								--			30.6138	46.7497		--	--
--								--			30.6306	47.0836		--	--
--								--			30.6477	47.2717		--	--
--								--			30.6662	47.5702		--	--
--								--			30.6842	47.8255		--	--
--								--			30.7015	48.1736		--	--
--								--			30.7192	48.4361		--	--
--								--			30.7361	48.7193		--	--
--								--			30.7543	48.9638		--	--
--								--			30.7722	49.2332		--	--
--								--			30.7897	49.4474		--	--
--								--			30.8077	49.6319		--	--
--								--			30.826	49.9834		--	--
--								--			30.8427	50.0795		--	--
--								--			30.8612	50.3507		--	--
--								--			30.878	50.6753		--	--
--								--			30.895	51.0406		--	--
--								--			30.913	51.1814		--	--
--								--			30.9311	51.5617		--	--
--								--			30.9494	51.838		--	--
--								--			30.9667	52.0562		--	--
--								--			30.9866	52.3109		--	--
--								--			31.0033	52.4545		--	--
--								--			31.0217	52.7861		--	--
--								--			31.0394	52.9823		--	--
--								--			31.0583	53.2067		--	--
--								--			31.0762	53.3696		--	--
--								--			31.0944	53.5486		--	--
--								--			31.1111	53.7639		--	--
--								--			31.129	54.064		--	--
--								--			31.1461	54.2906		--	--
--								--			31.1628	54.3552		--	--
--								--			31.1817	54.4966		--	--
--								--			31.1994	54.7909		--	--
--								--			31.2161	54.9077		--	--
--								--			31.233	55.1449		--	--
--								--			31.25	55.3496		--	--
--								--			31.2684	55.534		--	--
--								--			31.2867	55.6421		--	--
--								--			31.3034	55.87		--	--
--								--			31.3206	56.0337		--	--
--								--			31.3377	56.261		--	--
--								--			31.3551	56.3486		--	--
--								--			31.373	56.5276		--	--
--								--			31.3898	56.615		--	--
--								--			31.4071	56.7262		--	--
--								--			31.4245	56.877		--	--
--								--			31.4428	56.9999		--	--
--								--			31.4605	57.091		--	--
--								--			31.4774	57.1424		--	--
--								--			31.4945	57.3599		--	--
--								--			31.5117	57.4468		--	--
--								--			31.5295	57.5455		--	--
--								--			31.5467	57.7545		--	--
--								--			31.5648	57.971		--	--
--								--			31.5823	58.1675		--	--
--								--			31.6	58.4344		--	--
--								--			31.6183	58.5166		--	--
--								--			31.636	58.7828		--	--
--								--			31.6529	58.9274		--	--
--								--			31.6706	59.1031		--	--
--								--			31.6885	59.2512		--	--
--								--			31.7061	59.3603		--	--
--								--			31.7233	59.5393		--	--
--								--			31.7402	59.6909		--	--
--								--			31.7584	59.8501		--	--
--								--			31.7762	59.9199		--	--
--								--			31.793	60.0129		--	--
--								--			31.81	60.1679		--	--
--								--			31.8284	60.2955		--	--
--								--			31.8467	60.4617		--	--
--								--			31.8636	60.6393		--	--
--								--			31.8806	60.8013		--	--
--								--			31.8973	60.886		--	--
--								--			31.914	61.0592		--	--
--								--			31.9326	61.1438		--	--
--								--			31.9501	61.3128		--	--
--								--			31.9673	61.4126		--	--
--								--			31.9856	61.5392		--	--
--								--			32.0024	61.6388		--	--
--								--			32.0196	61.7919		--	--
--								--			32.0367	61.9258		--	--
--								--			32.0534	61.9831		--	--
--								--			32.0719	62.0519		--	--
--								--			32.0889	62.2275		--	--
--								--			32.1059	62.38		--	--
--								--			32.1234	62.4828		--	--
--								--			32.1401	62.6312		--	--
--								--			32.1568	62.7073		--	--
--								--			32.1754	62.8403		--	--
--								--			32.1932	62.9997		--	--
--								--			32.2118	63.0035		--	--
--								--			32.229	63.1362		--	--
--								--			32.2468	63.1855		--	--
--								--			32.2652	63.3748		--	--
--								--			32.2823	63.5449		--	--
--								--			32.2996	63.5147		--	--
--								--			32.3182	63.6016		--	--
--								--			32.3356	63.7866		--	--
--								--			32.353	63.8997		--	--
--								--			32.3716	63.9374		--	--
--								--			32.389	64.073		--	--
--								--			32.4063	64.2047		--	--
--								--			32.4234	64.1521		--	--
--								--			32.4401	64.3175		--	--
--								--			32.4578	64.4152		--	--
--								--			32.4746	64.4565		--	--
--								--			32.4913	64.5391		--	--
--								--			32.5079	64.7341		--	--
--								--			32.5258	64.7229		--	--
--								--			32.5442	64.8091		--	--
--								--			32.5618	64.9701		--	--
--								--			32.5786	65.071		--	--
--								--			32.5962	65.0972		--	--
--								--			32.6131	65.1234		--	--
--								--			32.6302	65.2429		--	--
--								--			32.6485	65.2019		--	--
--								--			32.6669	65.4221		--	--
--								--			32.6837	65.5638		--	--
--								--			32.7018	65.5861		--	--
--								--			32.7191	65.6867		--	--
--								--			32.737	65.6755		--	--
--								--			32.7552	65.9508		--	--
--								--			32.7735	65.9954		--	--
--								--			32.7914	66.1105		--	--
--								--			32.8098	66.1253		--	--
--								--			32.828	66.0882		--	--
--								--			32.8452	66.155		--	--
--								--			32.8629	66.2515		--	--
--								--			32.8796	66.3256		--	--
--								--			32.8969	66.4072		--	--
--								--			32.9158	66.5627		--	--
--								--			32.9337	66.5035		--	--
--								--			32.9507	66.5775		--	--
--								--			32.9691	66.67		--	--
--								--			32.9868	66.7328		--	--
--								--			33.0052	66.7661		--	--
--								--			33.023	66.8363		--	--
--								--			33.0403	66.8474		--	--
--								--			33.0585	66.9323		--	--
--								--			33.0763	67.1241		--	--
--								--			33.0946	67.2715		--	--
--								--			33.112	67.415		--	--
--								--			33.1293	67.4996		--	--
--								--			33.1474	67.5768		--	--
--								--			33.1643	67.5364		--	--
--								--			33.1814	67.632		--	--
--								--			33.1996	67.632		--	--
--								--			33.2163	67.7017		--	--
--								--			33.2343	67.9182		--	--
--								--			33.2513	67.9622		--	--
--								--			33.268	67.9365		--	--
--								--			33.2863	67.9989		--	--
--								--			33.3036	68.2259		--	--
--								--			33.3213	68.2222		--	--
--								--			33.338	68.2588		--	--
--								--			33.3547	68.2734		--	--
--								--			33.3724	68.2734		--	--
--								--			33.3892	68.427		--	--
--								--			33.4064	68.3941		--	--
--								--			33.4247	68.522		--	--
--								--			33.4414	68.595		--	--
--								--			33.4582	68.5293		--	--
--								--			33.4763	68.6424		--	--
--								--			33.4947	68.5913		--	--
--								--			33.5118	68.7044		--	--
--								--			33.5286	68.6789		--	--
--								--			33.5458	68.7227		--	--
--								--			33.5652	68.7846		--	--
--								--			33.5833	68.9486		--	--
--								--			33.6014	68.9122		--	--
--								--			33.6203	69.0032		--	--
--								--			33.6387	69.1378		--	--
--								--			33.6558	69.076		--	--
--								--			33.6737	69.0614		--	--
--								--			33.6914	69.0833		--	--
--								--			33.7097	69.0469		--	--
--								--			33.7263	69.2578		--	--
--								--			33.7437	69.3667		--	--
--								--			33.7619	69.4103		--	--
--								--			33.7791	69.4321		--	--
--								--			33.797	69.5445		--	--
--								--			33.8139	69.5264		--	--
--								--			33.8316	69.7475		--	--
--								--			33.8498	69.7185		--	--
--								--			33.868	69.7873		--	--
--								--			33.8852	69.7511		--	--
--								--			33.9021	69.8597		--	--
--								--			33.9195	69.9212		--	--
--								--			33.937	70.0442		--	--
--								--			33.9537	70.0839		--	--
--								--			33.9714	70.1128		--	--
--								--			33.9886	70.1706		--	--
--								--			34.0058	70.232		--	--
--								--			34.0226	70.2897		--	--
--								--			34.0397	70.3366		--	--
--								--			34.0564	70.3366		--	--
--								--			34.0746	70.3186		--	--
--								--			34.0919	70.3402		--	--
--								--			34.1088	70.25		--	--
--								--			34.1265	70.2067		--	--
--								--			34.1448	70.3078		--	--
--								--			34.162	70.4628		--	--
--								--			34.1793	70.4088		--	--
--								--			34.1966	70.5061		--	--
--								--			34.2148	70.4556		--	--
--								--			34.2318	70.3944		--	--
--								--			34.2498	70.4412		--	--
--								--			34.2681	70.5673		--	--
--								--			34.2848	70.6897		--	--
--								--			34.3032	70.8013		--	--
--								--			34.3207	70.8732		--	--
--								--			34.3379	70.9055		--	--
--								--			34.3554	70.7797		--	--
--								--			34.3737	70.848		--	--
--								--			34.3903	70.8552		--	--
--								--			34.4071	71.0133		--	--
--								--			34.4244	71.0815		--	--
--								--			34.4412	71.1174		--	--
--								--			34.4588	71.1569		--	--
--								--			34.4762	71.1712		--	--
--								--			34.4931	71.2286		--	--
--								--			34.51	71.3505		--	--
--								--			34.5271	71.3147		--	--
--								--			34.5453	71.3791		--	--
--								--			34.5661	71.3935		--	--
--								--			34.5843	71.3756		--	--
--								--			34.6018	71.3326		--	--
--								--			34.6195	71.4114		--	--
--								--			34.6376	71.5403		--	--
--								--			34.6559	71.5725		--	--
--								--			34.6726	71.5152		--	--
--								--			34.6893	71.5367		--	--
--								--			34.7071	71.6297		--	--
--								--			34.7254	71.7191		--	--
--								--			34.7438	71.7727		--	--
--								--			34.7618	71.7763		--	--
--								--			34.7798	71.7977		--	--
--								--			34.7966	71.8263		--	--
--								--			34.8137	71.8013		--	--
--								--			34.831	71.8692		--	--
--								--			34.8489	71.8692		--	--
--								--			34.867	71.6941		--	--
--								--			34.8837	71.8156		--	--
--								--			34.901	71.7977		--	--
--								--			34.9177	71.7048		--	--
--								--			34.936	71.6941		--	--
--								--			34.9533	71.737		--	--
--								--			34.971	71.812		--	--
--								--			34.9893	71.8977		--	--
--								--			35.0071	71.8906		--	--
--								--			35.0249	71.9263		--	--
--								--			35.0416	71.6941		--	--
--								--			35.059	71.3577		--	--
[truncated: 1,454 more rows]

[truncated: 22 more sheets: Supplementary Fig. 8a,c,e,f, Supplementary Fig. 9a, Supplementary Fig. 10a, Supplementary Fig. 11, Supplementary Fig. 12, Supplementary Fig. 14 & Table 4, Supplementary Fig. 15b,c,d, Supplementary Fig. 16a,b,c,d, Supplementary Fig. 18, Supplementary Fig. 19a,b, Supplementary Fig. 23a,b,c,d, Supplementary Fig. 25b, Supplementary Fig. 27b, Supplementary Fig. 28c, Supplementary Fig. 31, Supplementary Fig. 32, Supplementary Fig. 33b, Supplementary Fig. 36b, Supplementary Fig. 37b, Supplementary Fig. 38b …]
